# Supplementary material for: 1,2-Dimethyl-1,4-diazo­niabicyclo­[2.2.2]octane tetra­chloridocuprate(II)
Source: Acta Crystallogr Sect E Struct Rep Online. 2011 Jul 2;67(Pt 8):m1016. doi: 10.1107/S1600536811025347 (PMC3212112; doi:10.1107/S1600536811025347)
Supplement: Supplementary file 1 [file e-67-m1016-sup1.cif]

##############################################################################
#                                                                            #
# This CIF contains the data in a paper accepted for publication in          #
# Acta Crystallographica Section E. It conforms to the requirements of       #
# Notes for Authors for Acta Crystallographica Section E, and has been       #
# peer reviewed under the auspices of the IUCr Commission on Journals.       #
#                                                                            #
# Full details of the Crystallographic Information File format               #
# are given in the paper "The Crystallographic Information File (CIF):       #
# a New Standard Archive File for Crystallography" by S. R. Hall, F. H.      #
# Allen and I. D. Brown [Acta Cryst. (1991), A47, 655-685].                  #
#                                                                            #
# The current version of the core CIF dictionary is obtainable from          #
# ftp://ftp.iucr.org/pub/cif_core.dic.                                       #
#                                                                            #
# Software is freely available for graphical display of the structure(s)     #
# in this CIF. For information consult the CIF software page                 #
# http://www.iucr.org/resources/cif/software.                                #
#                                                                            #
# This file may be used for bona fide research purposes within the           #
# scientific community so long as proper attribution is given to the journal # 
# article from which it was obtained.                                        #
#                                                                            #
##############################################################################
data_I
_audit_creation_method     SHELXL-97
_chemical_name_systematic
;
1,2-Dimethyl-1,4-diazoniabicyclo[2.2.2]octane tetrachloridocuprate(II)
;
_chemical_name_common     ?
_chemical_formula_moiety     'C8 H18 N2 2+, Cl4 Cu 2-'
_chemical_formula_sum     'C8 H18 Cl4 Cu N2'
_chemical_formula_iupac     '(C8 H18 N2) [Cu Cl4]'
_chemical_formula_weight     347.58
_chemical_melting_point     ?
_symmetry_cell_setting     orthorhombic
_symmetry_space_group_name_H-M     'P b c a'
_symmetry_space_group_name_Hall     '-P 2ac 2ab'
loop_
    _symmetry_equiv_pos_as_xyz
    'x, y, z'
    '-x+1/2, -y, z+1/2'
    '-x, y+1/2, -z+1/2'
    'x+1/2, -y+1/2, -z'
    '-x, -y, -z'
    'x-1/2, y, -z-1/2'
    'x, -y-1/2, z-1/2'
    '-x-1/2, y-1/2, z'
_cell_length_a     13.347(3)
_cell_length_b     14.187(3)
_cell_length_c     14.408(3)
_cell_angle_alpha     90.00
_cell_angle_beta     90.00
_cell_angle_gamma     90.00
_cell_volume     2728.2(9)
_cell_formula_units_Z     8
_cell_measurement_reflns_used     7516
_cell_measurement_theta_min     3.05
_cell_measurement_theta_max     27.48
_cell_measurement_temperature     293(2)
_exptl_crystal_description     Prism
_exptl_crystal_colour     yellow
_exptl_crystal_size_max     0.20
_exptl_crystal_size_mid     0.20
_exptl_crystal_size_min     0.20
_exptl_crystal_density_diffrn     1.692
_exptl_crystal_density_meas     ?
_exptl_crystal_density_method     'not measured'
_exptl_crystal_F_000     1416
_exptl_absorpt_coefficient_mu     2.356
_exptl_absorpt_correction_type     multi-scan
_exptl_absorpt_process_details     '(CrystalClear; Rigaku, 2005)'
_exptl_absorpt_correction_T_min     0.618
_exptl_absorpt_correction_T_max     0.624
_exptl_special_details
;
;
_diffrn_ambient_temperature     293(2)
_diffrn_radiation_type     MoK\a
_diffrn_radiation_wavelength     0.71073
_diffrn_radiation_source     'fine-focus sealed tube'
_diffrn_radiation_monochromator     graphite
_diffrn_measurement_device_type     'Rigaku SCXmini'
_diffrn_measurement_method     '\f scan'
_diffrn_detector_area_resol_mean     13.6612
_diffrn_reflns_number     26550
_diffrn_reflns_av_R_equivalents     0.0594
_diffrn_reflns_av_sigmaI/netI     0.0333
_diffrn_reflns_theta_min     3.05
_diffrn_reflns_theta_max     27.48
_diffrn_reflns_theta_full     27.48
_diffrn_measured_fraction_theta_max     0.999
_diffrn_measured_fraction_theta_full     0.999
_diffrn_reflns_limit_h_min     -17
_diffrn_reflns_limit_h_max     17
_diffrn_reflns_limit_k_min     -18
_diffrn_reflns_limit_k_max     18
_diffrn_reflns_limit_l_min     -18
_diffrn_reflns_limit_l_max     18
_diffrn_standards_number     ?
_diffrn_standards_interval_count     .
_diffrn_standards_interval_time     .
_diffrn_standards_decay_%     .
_refine_special_details
;
Refinement of <i>F</i>^2^ against ALL reflections. The weighted <i>R</i>-factor
<i>wR</i> and goodness of fit <i>S</i> are based on <i>F</i>^2^, conventional
<i>R</i>-factors <i>R</i> are based on <i>F</i>, with <i>F</i> set to zero for
negative <i>F</i>^2^. The threshold expression of <i>F</i>^2^ >
\s(<i>F</i>^2^) is used only for calculating <i>R</i>-factors(gt) <i>etc</i>.
and is not relevant to the choice of reflections for refinement.
<i>R</i>-factors based on <i>F</i>^2^ are statistically about twice as large
as those based on <i>F</i>, and <i>R</i>- factors based on ALL data will be
even larger.
;
_reflns_number_total     3131
_reflns_number_gt     2455
_reflns_threshold_expression     I>2sigma(I)
_refine_ls_structure_factor_coef     Fsqd
_refine_ls_matrix_type     full
_refine_ls_R_factor_all     0.0677
_refine_ls_R_factor_gt     0.0504
_refine_ls_wR_factor_gt     0.1149
_refine_ls_wR_factor_ref     0.1225
_refine_ls_goodness_of_fit_ref     1.118
_refine_ls_restrained_S_all     1.118
_refine_ls_number_reflns     3131
_refine_ls_number_parameters     136
_refine_ls_number_restraints     0
_refine_ls_hydrogen_treatment     constr
_refine_ls_weighting_scheme     calc
_refine_ls_weighting_details
         'calc w=1/[\s^2^(Fo^2^)+(0.0447P)^2^+4.3147P] where P=(Fo^2^+2Fc^2^)/3'
_atom_sites_solution_hydrogens     geom
_atom_sites_solution_primary     direct
_atom_sites_solution_secondary     difmap
_refine_ls_shift/su_max     0.000
_refine_ls_shift/su_mean     0.000
_refine_diff_density_max     0.597
_refine_diff_density_min     -0.458
_refine_ls_extinction_method     none
_refine_ls_extinction_coef     ?
loop_
    _atom_type_symbol
    _atom_type_description
    _atom_type_scat_dispersion_real
    _atom_type_scat_dispersion_imag
    _atom_type_scat_source
    'C' 'C' 0.0033 0.0016
                         'International Tables Vol C Tables 4.2.6.8 and 6.1.1.4'
    'H' 'H' 0.0000 0.0000
                         'International Tables Vol C Tables 4.2.6.8 and 6.1.1.4'
    'N' 'N' 0.0061 0.0033
                         'International Tables Vol C Tables 4.2.6.8 and 6.1.1.4'
    'Cl' 'Cl' 0.1484 0.1585
                         'International Tables Vol C Tables 4.2.6.8 and 6.1.1.4'
    'Cu' 'Cu' 0.3201 1.2651
                         'International Tables Vol C Tables 4.2.6.8 and 6.1.1.4'
_computing_data_collection     'CrystalClear (Rigaku, 2005)'
_computing_cell_refinement     'CrystalClear (Rigaku, 2005)'
_computing_data_reduction     'CrystalClear (Rigaku, 2005)'
_computing_structure_solution     'SHELXS97 (Sheldrick, 2008)'
_computing_structure_refinement     'SHELXL97 (Sheldrick, 2008)'
_computing_molecular_graphics     'DIAMOND (Brandenburg & Putz, 2005)'
_computing_publication_material     'SHELXL97 (Sheldrick, 2008)'
loop_
    _atom_site_type_symbol
    _atom_site_label
    _atom_site_fract_x
    _atom_site_fract_y
    _atom_site_fract_z
    _atom_site_U_iso_or_equiv
    _atom_site_adp_type
    _atom_site_calc_flag
    _atom_site_refinement_flags
    _atom_site_occupancy
    _atom_site_symmetry_multiplicity
    _atom_site_disorder_assembly
    _atom_site_disorder_group
    N N2 0.0533(2) 0.2734(2) 0.3412(2) 0.0377(7) Uani d . 1 1 . .
    N N1 0.1522(3) 0.1255(2) 0.3722(2) 0.0435(8) Uani d . 1 1 . .
    H H1 0.1883 0.0724 0.3840 0.052 Uiso calc R 1 1 . .
    C C4 0.0924(3) 0.1493(3) 0.4561(3) 0.0478(10) Uani d . 1 1 . .
    H H4A 0.1354 0.1508 0.5103 0.057 Uiso calc R 1 1 . .
    H H4B 0.0411 0.1020 0.4660 0.057 Uiso calc R 1 1 . .
    C C7 0.2224(3) 0.2034(3) 0.3505(3) 0.0471(10) Uani d . 1 1 . .
    H H7A 0.2677 0.1844 0.3013 0.057 Uiso calc R 1 1 . .
    H H7B 0.2619 0.2189 0.4049 0.057 Uiso calc R 1 1 . .
    C C3 0.0442(3) 0.2452(3) 0.4416(2) 0.0455(10) Uani d . 1 1 . .
    H H3A -0.0259 0.2426 0.4591 0.055 Uiso calc R 1 1 . .
    H H3B 0.0771 0.2917 0.4804 0.055 Uiso calc R 1 1 . .
    C C8 0.1625(3) 0.2886(3) 0.3202(3) 0.0463(10) Uani d . 1 1 . .
    H H8A 0.1863 0.3442 0.3526 0.056 Uiso calc R 1 1 . .
    H H8B 0.1713 0.2987 0.2541 0.056 Uiso calc R 1 1 . .
    C C9 -0.0041(4) 0.3621(3) 0.3257(4) 0.0610(13) Uani d . 1 1 . .
    H H9A 0.0240 0.4116 0.3629 0.091 Uiso calc R 1 1 . .
    H H9B -0.0729 0.3526 0.3429 0.091 Uiso calc R 1 1 . .
    H H9C -0.0005 0.3793 0.2613 0.091 Uiso calc R 1 1 . .
    C C5 0.0852(4) 0.1073(3) 0.2931(3) 0.0571(12) Uani d . 1 1 . .
    H H5A 0.0477 0.0496 0.3034 0.069 Uiso calc R 1 1 . .
    H H5B 0.1241 0.1001 0.2367 0.069 Uiso calc R 1 1 . .
    C C6 0.0129(3) 0.1911(3) 0.2836(3) 0.0511(11) Uani d . 1 1 . .
    H H6A -0.0509 0.1720 0.3115 0.061 Uiso calc R 1 1 . .
    C C10 -0.0061(5) 0.2090(5) 0.1848(4) 0.0870(18) Uani d . 1 1 . .
    H H10D -0.0310 0.1526 0.1561 0.130 Uiso calc R 1 1 . .
    H H10A 0.0552 0.2276 0.1551 0.130 Uiso calc R 1 1 . .
    H H10B -0.0547 0.2584 0.1786 0.130 Uiso calc R 1 1 . .
    Cu Cu1 0.22240(4) -0.07018(4) 0.54958(3) 0.04302(17) Uani d . 1 1 . .
    Cl Cl2 0.23258(8) -0.22010(7) 0.59863(7) 0.0472(3) Uani d . 1 1 . .
    Cl Cl3 0.12745(8) -0.09541(8) 0.42108(7) 0.0464(3) Uani d . 1 1 . .
    Cl Cl1 0.33647(9) 0.02455(9) 0.48415(9) 0.0607(3) Uani d . 1 1 . .
    Cl Cl4 0.18698(12) -0.00003(10) 0.68313(9) 0.0759(4) Uani d . 1 1 . .
loop_
    _atom_site_aniso_label
    _atom_site_aniso_U_11
    _atom_site_aniso_U_22
    _atom_site_aniso_U_33
    _atom_site_aniso_U_12
    _atom_site_aniso_U_13
    _atom_site_aniso_U_23
    N2 0.0365(16) 0.0442(18) 0.0324(16) -0.0054(14) 0.0005(13) 0.0043(14)
    N1 0.0467(19) 0.0416(18) 0.0421(19) -0.0007(15) 0.0007(16) 0.0007(15)
    C4 0.051(2) 0.055(3) 0.037(2) -0.002(2) 0.0083(19) 0.0096(19)
    C7 0.037(2) 0.055(2) 0.049(2) -0.0055(19) 0.0082(18) 0.004(2)
    C3 0.055(2) 0.054(2) 0.0273(19) -0.003(2) 0.0094(18) -0.0013(17)
    C8 0.039(2) 0.052(2) 0.048(2) -0.0090(19) 0.0066(19) 0.007(2)
    C9 0.062(3) 0.054(3) 0.067(3) 0.010(2) 0.002(2) 0.013(2)
    C5 0.070(3) 0.053(3) 0.048(3) -0.003(2) -0.010(2) -0.011(2)
    C6 0.043(2) 0.071(3) 0.040(2) -0.013(2) -0.0079(19) -0.007(2)
    C10 0.086(4) 0.106(5) 0.069(4) 0.007(4) -0.016(3) 0.011(3)
    Cu1 0.0504(3) 0.0431(3) 0.0355(3) 0.0047(2) 0.0013(2) -0.0021(2)
    Cl2 0.0558(6) 0.0447(6) 0.0411(5) 0.0091(5) 0.0000(5) 0.0026(4)
    Cl3 0.0483(6) 0.0482(6) 0.0428(5) 0.0009(5) -0.0049(4) 0.0037(4)
    Cl1 0.0493(6) 0.0646(8) 0.0682(8) -0.0106(5) -0.0021(6) 0.0065(6)
    Cl4 0.1097(11) 0.0628(8) 0.0550(8) 0.0211(8) 0.0109(7) -0.0202(6)
_geom_special_details
;
All e.s.d.'s (except the e.s.d. in the dihedral angle between two l.s. planes)
are estimated using the full covariance matrix. The cell e.s.d.'s are taken
into account individually in the estimation of e.s.d.'s in distances, angles
and torsion angles; correlations between e.s.d.'s in cell parameters are only
used when they are defined by crystal symmetry. An approximate (isotropic)
treatment of cell e.s.d.'s is used for estimating e.s.d.'s involving l.s.
planes.
;
loop_
    _geom_bond_atom_site_label_1
    _geom_bond_atom_site_label_2
    _geom_bond_site_symmetry_2
    _geom_bond_distance
    _geom_bond_publ_flag
    N2 C9 . 1.491(5) ?
    N2 C8 . 1.504(5) ?
    N2 C3 . 1.505(5) ?
    N2 C6 . 1.530(5) ?
    N1 C5 . 1.472(5) ?
    N1 C7 . 1.483(5) ?
    N1 C4 . 1.486(5) ?
    N1 H1 . 0.9100 ?
    C4 C3 . 1.520(6) ?
    C4 H4A . 0.9700 ?
    C4 H4B . 0.9700 ?
    C7 C8 . 1.513(6) ?
    C7 H7A . 0.9700 ?
    C7 H7B . 0.9700 ?
    C3 H3A . 0.9700 ?
    C3 H3B . 0.9700 ?
    C8 H8A . 0.9700 ?
    C8 H8B . 0.9700 ?
    C9 H9A . 0.9600 ?
    C9 H9B . 0.9600 ?
    C9 H9C . 0.9600 ?
    C5 C6 . 1.538(7) ?
    C5 H5A . 0.9700 ?
    C5 H5B . 0.9700 ?
    C6 C10 . 1.469(6) ?
    C6 H6A . 0.9800 ?
    C10 H10D . 0.9600 ?
    C10 H10A . 0.9600 ?
    C10 H10B . 0.9600 ?
    Cu1 Cl4 . 2.2172(13) ?
    Cu1 Cl1 . 2.2390(13) ?
    Cu1 Cl2 . 2.2455(12) ?
    Cu1 Cl3 . 2.2719(12) ?
loop_
    _geom_angle_atom_site_label_1
    _geom_angle_atom_site_label_2
    _geom_angle_atom_site_label_3
    _geom_angle_site_symmetry_1
    _geom_angle_site_symmetry_3
    _geom_angle
    _geom_angle_publ_flag
    C9 N2 C8 . . 110.3(3) ?
    C9 N2 C3 . . 109.1(3) ?
    C8 N2 C3 . . 108.0(3) ?
    C9 N2 C6 . . 112.5(3) ?
    C8 N2 C6 . . 110.0(3) ?
    C3 N2 C6 . . 106.9(3) ?
    C5 N1 C7 . . 110.5(3) ?
    C5 N1 C4 . . 110.1(3) ?
    C7 N1 C4 . . 109.9(3) ?
    C5 N1 H1 . . 108.7 ?
    C7 N1 H1 . . 108.7 ?
    C4 N1 H1 . . 108.7 ?
    N1 C4 C3 . . 108.6(3) ?
    N1 C4 H4A . . 110.0 ?
    C3 C4 H4A . . 110.0 ?
    N1 C4 H4B . . 110.0 ?
    C3 C4 H4B . . 110.0 ?
    H4A C4 H4B . . 108.3 ?
    N1 C7 C8 . . 108.8(3) ?
    N1 C7 H7A . . 109.9 ?
    C8 C7 H7A . . 109.9 ?
    N1 C7 H7B . . 109.9 ?
    C8 C7 H7B . . 109.9 ?
    H7A C7 H7B . . 108.3 ?
    N2 C3 C4 . . 109.6(3) ?
    N2 C3 H3A . . 109.8 ?
    C4 C3 H3A . . 109.8 ?
    N2 C3 H3B . . 109.8 ?
    C4 C3 H3B . . 109.8 ?
    H3A C3 H3B . . 108.2 ?
    N2 C8 C7 . . 109.8(3) ?
    N2 C8 H8A . . 109.7 ?
    C7 C8 H8A . . 109.7 ?
    N2 C8 H8B . . 109.7 ?
    C7 C8 H8B . . 109.7 ?
    H8A C8 H8B . . 108.2 ?
    N2 C9 H9A . . 109.5 ?
    N2 C9 H9B . . 109.5 ?
    H9A C9 H9B . . 109.5 ?
    N2 C9 H9C . . 109.5 ?
    H9A C9 H9C . . 109.5 ?
    H9B C9 H9C . . 109.5 ?
    N1 C5 C6 . . 108.3(3) ?
    N1 C5 H5A . . 110.0 ?
    C6 C5 H5A . . 110.0 ?
    N1 C5 H5B . . 110.0 ?
    C6 C5 H5B . . 110.0 ?
    H5A C5 H5B . . 108.4 ?
    C10 C6 N2 . . 117.0(4) ?
    C10 C6 C5 . . 109.1(4) ?
    N2 C6 C5 . . 108.7(3) ?
    C10 C6 H6A . . 107.2 ?
    N2 C6 H6A . . 107.2 ?
    C5 C6 H6A . . 107.2 ?
    C6 C10 H10D . . 109.5 ?
    C6 C10 H10A . . 109.5 ?
    H10D C10 H10A . . 109.5 ?
    C6 C10 H10B . . 109.5 ?
    H10D C10 H10B . . 109.5 ?
    H10A C10 H10B . . 109.5 ?
    Cl4 Cu1 Cl1 . . 103.94(6) ?
    Cl4 Cu1 Cl2 . . 99.49(5) ?
    Cl1 Cu1 Cl2 . . 131.30(5) ?
    Cl4 Cu1 Cl3 . . 131.22(6) ?
    Cl1 Cu1 Cl3 . . 97.52(5) ?
    Cl2 Cu1 Cl3 . . 98.11(4) ?
loop_
    _geom_torsion_atom_site_label_1
    _geom_torsion_atom_site_label_2
    _geom_torsion_atom_site_label_3
    _geom_torsion_atom_site_label_4
    _geom_torsion_site_symmetry_1
    _geom_torsion_site_symmetry_2
    _geom_torsion_site_symmetry_3
    _geom_torsion_site_symmetry_4
    _geom_torsion
    _geom_torsion_publ_flag
    C5 N1 C4 C3 . . . . -69.2(4) ?
    C7 N1 C4 C3 . . . . 52.8(4) ?
    C5 N1 C7 C8 . . . . 54.3(5) ?
    C4 N1 C7 C8 . . . . -67.5(4) ?
    C9 N2 C3 C4 . . . . 173.6(4) ?
    C8 N2 C3 C4 . . . . -66.5(4) ?
    C6 N2 C3 C4 . . . . 51.8(4) ?
    N1 C4 C3 N2 . . . . 12.8(5) ?
    C9 N2 C8 C7 . . . . 171.1(4) ?
    C3 N2 C8 C7 . . . . 51.9(4) ?
    C6 N2 C8 C7 . . . . -64.3(4) ?
    N1 C7 C8 N2 . . . . 11.9(5) ?
    C7 N1 C5 C6 . . . . -69.6(5) ?
    C4 N1 C5 C6 . . . . 52.0(5) ?
    C9 N2 C6 C10 . . . . 47.8(6) ?
    C8 N2 C6 C10 . . . . -75.6(5) ?
    C3 N2 C6 C10 . . . . 167.4(4) ?
    C9 N2 C6 C5 . . . . 171.9(4) ?
    C8 N2 C6 C5 . . . . 48.6(4) ?
    C3 N2 C6 C5 . . . . -68.5(4) ?
    N1 C5 C6 C10 . . . . 143.7(4) ?
    N1 C5 C6 N2 . . . . 15.0(5) ?
loop_
    _geom_hbond_atom_site_label_D
    _geom_hbond_atom_site_label_H
    _geom_hbond_atom_site_label_A
    _geom_hbond_site_symmetry_A
    _geom_hbond_distance_DH
    _geom_hbond_distance_HA
    _geom_hbond_distance_DA
    _geom_hbond_angle_DHA
    N1 H1 Cl1 . 0.91 2.54 3.271(4) 138
    N1 H1 Cl3 . 0.91 2.57 3.229(4) 130
data_global
_journal_date_recd_electronic     2011-06-19
_journal_date_accepted     2011-06-28
_journal_name_full     'Acta Crystallographica, Section E'
_journal_year     2011
_journal_volume     67
_journal_issue      8
_journal_page_first     m1016
_journal_page_last     m1016
_journal_paper_category     QM
_journal_coeditor_code     GK2387
_publ_contact_author_name     'Tao,Rong'
_publ_contact_author_address
;
Ordered Matter Science Research Center, Southeast UniVersity,
Nanjing 210096, People's Republic of China
;
_publ_contact_author_email     'rongtao198806@163.com'
_publ_contact_author_fax     '86-25-52090626'
_publ_contact_author_phone     '86-25-52090626'
_publ_section_title
;
1,2-Dimethyl-1,4-diazoniabicyclo[2.2.2]octane tetrachloridocuprate(II)
;
loop_
    _publ_author_name
    _publ_author_footnote
    _publ_author_address
    'Tao Rong ' .
;
Ordered Matter Science Research Center,
Southeast University,
Nanjing 210096,
People's Republic of China
;
