# Supplementary material for: 1,2-Dimethyl-1,4-diazo­niabicyclo­[2.2.2]octane tetra­chloridocuprate(II)
Source: Acta Crystallogr Sect E Struct Rep Online. 2011 Jul 2;67(Pt 8):m1016. doi: 10.1107/S1600536811025347 (PMC3212112; doi:10.1107/S1600536811025347)
Supplement: Supplementary file 2 [file e-67-m1016-Isup2.hkl]

# 
# h,k,l, Fc-squared, Fo-squared, sigma(Fo-squared) and status flag 
# 
data_I
_shelx_title ' a in Pbca' 
_shelx_refln_list_code          4 
_shelx_F_calc_maximum      345.42 
_exptl_crystal_F_000      1416.00 
_reflns_d_resolution_high  0.7700 
 
loop_ 
 _symmetry_equiv_pos_as_xyz 
 'x, y, z' 
 '-x+1/2, -y, z+1/2' 
 '-x, y+1/2, -z+1/2' 
 'x+1/2, -y+1/2, -z' 
 '-x, -y, -z' 
 'x-1/2, y, -z-1/2' 
 'x, -y-1/2, z-1/2' 
 '-x-1/2, y-1/2, z' 
 
_cell_length_a    13.3470 
_cell_length_b    14.1873 
_cell_length_c    14.4078 
_cell_angle_alpha  90.000 
_cell_angle_beta   90.000 
_cell_angle_gamma  90.000 
 
_shelx_F_squared_multiplier     1.000 
 
loop_ 
 _refln_index_h 
 _refln_index_k 
 _refln_index_l 
 _refln_F_squared_calc 
 _refln_F_squared_meas 
 _refln_F_squared_sigma 
 _refln_observed_status 
   2   0   0    78652.51    67457.72   3963.11 o 
   4   0   0    20919.37    19793.48    447.74 o 
   6   0   0      861.69      886.08     47.02 o 
   8   0   0     2862.19     2560.32     82.59 o 
  10   0   0     1001.76     1049.94     60.72 o 
  12   0   0       19.58       55.57     28.08 o 
  14   0   0     1067.43      952.22     76.01 o 
  16   0   0      662.55      794.98    119.59 o 
   2   1   0     3907.74     4018.72     67.08 o 
   4   1   0    18829.91    21082.80    411.37 o 
   6   1   0      241.88      182.71     13.90 o 
   8   1   0     8624.48     9193.07    193.57 o 
  10   1   0     7702.75     7776.36    199.20 o 
  12   1   0     1068.93     1247.05     54.75 o 
  14   1   0       85.47       43.57     21.95 o 
  16   1   0       65.63       41.29     35.05 o 
   2   2   0    60082.42    55961.34    479.78 o 
   4   2   0    23802.94    23209.01    296.64 o 
   6   2   0     8841.34     9741.64    151.01 o 
   8   2   0     1643.42     1446.13     41.42 o 
  10   2   0      526.57      466.26     26.80 o 
  12   2   0       29.08       29.42     19.62 o 
  14   2   0       52.20      -24.65     24.65 o 
  16   2   0      112.73      113.20     45.47 o 
   2   3   0    35669.73    36101.62    408.57 o 
   4   3   0     9711.05    11007.15    137.03 o 
   6   3   0     4198.29     4508.18     89.95 o 
   8   3   0      476.01      523.21     22.37 o 
  10   3   0     5333.10     4897.55    115.76 o 
  12   3   0     1460.57     1268.77     52.43 o 
  14   3   0       89.73      117.61     32.90 o 
  16   3   0       90.62       62.99     41.41 o 
   0   4   0    14883.16    15549.68    322.53 o 
   2   4   0    16780.85    19271.90    217.16 o 
   4   4   0    11938.77    11942.96    143.57 o 
   6   4   0     2384.50     2294.27     44.46 o 
   8   4   0     7190.69     7430.82    155.29 o 
  10   4   0     1626.05     1618.92     58.63 o 
  12   4   0      885.05      864.83     56.52 o 
  14   4   0      408.20      418.48     57.29 o 
  16   4   0       75.73       29.13     37.71 o 
   2   5   0    17909.61    18725.01    236.53 o 
   4   5   0    29013.31    29999.16    377.80 o 
   6   5   0     2038.29     1913.49     36.96 o 
   8   5   0     6075.28     6231.24    280.84 o 
  10   5   0     2814.83     2597.08     85.33 o 
  12   5   0     1904.07     1702.33    103.01 o 
  14   5   0     2281.41     2324.46    137.92 o 
  16   5   0      122.22      125.55     66.10 o 
   0   6   0    20727.45    21142.66    534.32 o 
   2   6   0     5379.07     4459.87     71.13 o 
   4   6   0     6274.01     6885.91    101.83 o 
   6   6   0    16721.95    15740.30    321.41 o 
   8   6   0     4173.57     4401.75    169.97 o 
  10   6   0      158.06      158.11     33.51 o 
  12   6   0     4017.99     3922.66    135.77 o 
  14   6   0      610.47      720.75     73.14 o 
  16   6   0        5.01        0.47     40.69 o 
   2   7   0      634.09      607.02     20.73 o 
   4   7   0        3.66       24.78     10.73 o 
   6   7   0     1087.63     1161.24     40.74 o 
   8   7   0     2208.75     1988.24     76.50 o 
  10   7   0     3682.34     3492.19    170.31 o 
  12   7   0       22.60       -1.18     23.76 o 
  14   7   0      370.47      328.59     54.65 o 
  16   7   0      162.12      120.69     51.53 o 
   0   8   0       39.69       58.32     19.93 o 
   2   8   0     8135.32     8183.54    142.48 o 
   4   8   0    13098.49    13411.49    223.69 o 
   6   8   0     5760.75     5468.99    128.11 o 
   8   8   0     1847.57     1769.21     92.79 o 
  10   8   0      183.37      189.36     43.45 o 
  12   8   0      266.36      342.83     58.31 o 
  14   8   0      245.08      352.93     60.58 o 
   2   9   0     1448.18     1618.23     54.10 o 
   4   9   0        8.84        1.29     11.80 o 
   6   9   0      574.26      515.45     43.58 o 
   8   9   0     4750.04     4643.58    182.68 o 
  10   9   0     4079.64     4430.48    189.34 o 
  12   9   0      532.51      616.82     73.56 o 
  14   9   0      306.25      372.26     67.46 o 
   0  10   0     5933.21     5996.31    239.45 o 
   2  10   0      890.43      896.80     34.92 o 
   4  10   0     1987.83     1837.87     49.10 o 
   6  10   0      926.08     1134.71     67.39 o 
   8  10   0      428.01      458.86     50.36 o 
  10  10   0        4.18       16.38     28.85 o 
  12  10   0       24.93        9.85     32.70 o 
  14  10   0        5.29       13.45     36.01 o 
   2  11   0        3.00        6.61     12.74 o 
   4  11   0     1075.08     1033.29     47.30 o 
   6  11   0     3689.90     3199.42    134.89 o 
   8  11   0     3786.05     3872.03    175.32 o 
  10  11   0     1494.67     1616.28    111.87 o 
  12  11   0      382.20      493.88     69.20 o 
   0  12   0      886.61     1002.49     83.99 o 
   2  12   0      406.46      387.96     31.96 o 
   4  12   0      109.98      139.30     24.60 o 
   6  12   0       22.74       42.78     29.36 o 
   8  12   0      133.86      262.86     50.66 o 
  10  12   0      327.24      186.73     50.01 o 
  12  12   0      952.99      781.94     93.40 o 
   2  13   0     1831.41     1737.97     66.65 o 
   4  13   0       56.50      130.01     25.01 o 
   6  13   0     3469.44     3420.03    155.90 o 
   8  13   0     2350.00     2337.39    139.64 o 
  10  13   0      411.55      498.42     70.15 o 
  12  13   0       46.19       50.02     39.81 o 
   0  14   0     6078.53     4709.74    982.53 o 
   2  14   0     5752.73     5456.50    180.58 o 
   4  14   0     4554.59     4132.29    190.07 o 
   6  14   0      685.45      763.27     71.82 o 
   8  14   0       34.45       26.79     37.93 o 
  10  14   0       31.52       60.32     41.95 o 
   2  15   0      724.75      680.84     52.10 o 
   4  15   0      462.86      452.23     53.64 o 
   6  15   0       65.05       27.03     35.15 o 
   8  15   0        4.24       21.90     62.25 o 
  10  15   0      297.63      269.68     68.31 o 
   0  16   0       43.30       33.43     40.12 o 
   2  16   0       62.71       40.97     42.24 o 
   4  16   0      551.81      648.26     87.40 o 
   6  16   0       15.16      -14.16     47.32 o 
   8  16   0      137.15      279.29     65.15 o 
   2  17   0        8.17      106.82     83.96 o 
   4  17   0       68.79      118.78     50.88 o 
   6  17   0      237.93      211.87     59.14 o 
   0  18   0       52.99       12.32     82.34 o 
   2  18   0      168.15      174.16     55.15 o 
   2   1   1       26.58       15.76      2.54 o 
   3   1   1    14884.19    14999.60    145.99 o 
   4   1   1    18608.99    21004.47    409.83 o 
   5   1   1     2042.79     1824.30     32.50 o 
   6   1   1    11929.18    11845.76    124.67 o 
   7   1   1    15402.89    15799.53    207.90 o 
   8   1   1      670.55      585.71     18.80 o 
   9   1   1    21113.36    21193.13    286.18 o 
  10   1   1       56.13       69.21     11.90 o 
  11   1   1     6841.76     6929.00    120.10 o 
  12   1   1       20.05       31.55     12.57 o 
  13   1   1       55.60       65.76     17.32 o 
  14   1   1       62.61       96.67     19.83 o 
  15   1   1       67.40       76.14     31.11 o 
  16   1   1       95.44       82.98     29.29 o 
  17   1   1       13.26       45.60     34.16 o 
   0   2   1    14452.70    13668.99    126.75 o 
   1   2   1    26850.63    28493.68    231.68 o 
   2   2   1     5181.50     5418.42     45.45 o 
   3   2   1    17287.33    16258.75    177.88 o 
   4   2   1     4882.67     4936.32     47.98 o 
   5   2   1     4904.91     4884.35     53.64 o 
   6   2   1     2448.59     2733.43     36.91 o 
   7   2   1     6540.40     6033.04     77.93 o 
   8   2   1       35.73       90.37     11.74 o 
   9   2   1     1347.25     1303.91     31.22 o 
  10   2   1        6.92       -1.16     10.80 o 
  11   2   1     1392.61     1474.17     39.09 o 
  12   2   1      165.22      170.97     16.40 o 
  13   2   1     2044.05     2010.79     60.38 o 
  14   2   1       54.64       48.06     24.81 o 
  15   2   1        5.70       47.28     21.94 o 
  16   2   1      276.82      313.30     40.46 o 
  17   2   1        3.02       19.40     34.40 o 
   1   3   1     3380.82     3805.05     35.12 o 
   2   3   1    10190.89    10390.29    124.23 o 
   3   3   1     9291.30     9324.35     95.75 o 
   4   3   1     4635.67     4682.63     34.85 o 
   5   3   1     1934.27     1833.83     22.38 o 
   6   3   1      331.08      318.30      9.11 o 
   7   3   1     2300.62     2106.92     32.61 o 
   8   3   1       14.56       30.49      6.62 o 
   9   3   1      712.85      700.22     21.73 o 
  10   3   1        3.14       38.03     14.79 o 
  11   3   1        2.38        9.50      9.61 o 
  12   3   1      207.78      216.72     19.93 o 
  13   3   1      355.03      320.74     27.15 o 
  14   3   1        7.72       27.32     18.53 o 
  15   3   1      259.87      254.50     30.67 o 
  16   3   1       73.13       40.63     25.73 o 
  17   3   1        0.02       91.50     79.26 o 
   0   4   1      633.60      606.08     22.51 o 
   1   4   1    15337.06    15118.01    118.39 o 
   2   4   1      940.34      459.96      7.98 o 
   3   4   1     4840.36     4373.11     52.80 o 
   4   4   1     1432.32     1371.92     18.57 o 
   5   4   1     4375.81     4720.99    122.95 o 
   6   4   1        1.14       43.19     10.10 o 
   7   4   1     6224.77     5846.53     71.32 o 
   8   4   1     2650.94     2716.85     48.93 o 
   9   4   1       61.89       78.28     14.52 o 
  10   4   1       64.70       91.86     15.14 o 
  11   4   1     3364.26     3203.38     69.78 o 
  12   4   1        7.74       26.88     14.60 o 
  13   4   1     1994.60     1824.10     62.94 o 
  14   4   1        0.44       44.07     20.58 o 
  15   4   1      411.82      383.09     36.07 o 
  16   4   1       86.68      109.72     33.38 o 
   1   5   1    13335.20    13037.34    190.69 o 
   2   5   1    26169.77    27143.58    235.24 o 
   3   5   1    15468.30    16691.48    141.15 o 
   4   5   1     2643.16     2593.95     26.49 o 
   5   5   1      151.02      214.74      8.69 o 
   6   5   1      268.98      306.11     14.01 o 
   7   5   1     1220.01     1202.69     24.94 o 
   8   5   1      656.97      745.42     22.54 o 
   9   5   1       42.91       51.74     11.13 o 
  10   5   1      325.85      361.60     20.05 o 
  11   5   1     1139.54     1022.68     38.31 o 
  12   5   1       15.29       51.90     16.22 o 
  13   5   1       71.42       73.62     20.50 o 
  14   5   1       41.44        3.70     26.37 o 
  15   5   1        8.14       32.49     26.51 o 
  16   5   1       35.99       85.83     39.43 o 
   0   6   1     7161.66     7149.25    106.66 o 
   1   6   1     6177.61     6294.50     69.73 o 
   2   6   1     1137.41     1142.29     17.56 o 
   3   6   1     6348.69     6035.82     62.28 o 
   4   6   1    11621.12    12096.89    114.55 o 
   5   6   1    13096.10    12641.86    143.80 o 
   6   6   1       95.84      162.37      9.76 o 
   7   6   1     2853.17     2745.69     44.83 o 
   8   6   1     3152.26     2753.39     49.82 o 
   9   6   1       47.34       30.01     13.10 o 
  10   6   1      235.81      322.06     22.11 o 
  11   6   1        7.23       28.49     14.51 o 
  12   6   1        2.97       17.35     19.74 o 
  13   6   1       59.80       81.98     25.67 o 
  14   6   1       50.07      110.82     30.42 o 
  15   6   1      104.13      124.56     31.69 o 
  16   6   1       12.19       -6.31     29.34 o 
   1   7   1      797.05      741.98     17.29 o 
   2   7   1        0.14       15.90      8.22 o 
   3   7   1     7527.48     7453.17     83.62 o 
   4   7   1      281.09      299.07     19.13 o 
   5   7   1     9861.67     9476.67    181.66 o 
   6   7   1      744.99      650.27     19.43 o 
   7   7   1     5229.53     5019.41    112.74 o 
   8   7   1      396.95      536.43     40.88 o 
   9   7   1     9169.29     8769.09    186.26 o 
  10   7   1      521.66      715.81     39.56 o 
  11   7   1     5746.45     5617.46    142.53 o 
  12   7   1      937.69      864.50     54.86 o 
  13   7   1     1628.85     1622.56     74.38 o 
  14   7   1      372.74      361.69     43.41 o 
  15   7   1      261.82      288.26     42.14 o 
  16   7   1       97.44       85.72     37.85 o 
   0   8   1      610.88      865.19     62.27 o 
   1   8   1    32376.79    32844.39    398.09 o 
   2   8   1     1620.12     1765.51     30.68 o 
   3   8   1      406.22      408.46     13.11 o 
   4   8   1     7501.88     7459.55     88.92 o 
   5   8   1      146.20      168.19     13.86 o 
   6   8   1     1214.73     1298.22     33.12 o 
   7   8   1      463.78      447.01     19.30 o 
   8   8   1      234.46      286.81     22.11 o 
   9   8   1      920.84      928.06     39.73 o 
  10   8   1      400.04      408.35     38.97 o 
  11   8   1       46.95       41.52     21.91 o 
  12   8   1       54.78       55.37     25.64 o 
  13   8   1       30.36       75.46     27.74 o 
  14   8   1       68.49      128.52     30.93 o 
  15   8   1       12.28        3.37     31.89 o 
   1   9   1       35.12       47.80     14.08 o 
   2   9   1      126.18      204.07     12.26 o 
   3   9   1      299.16      337.33     16.46 o 
   4   9   1      660.92      574.58     18.79 o 
   5   9   1      535.83      547.50     16.64 o 
   6   9   1     1503.96     1327.59     33.76 o 
   7   9   1      957.67      979.42     36.68 o 
   8   9   1      153.97      206.67     33.33 o 
   9   9   1       28.12      105.55     22.91 o 
  10   9   1      194.43      316.21     37.89 o 
  11   9   1       14.05       42.47     22.16 o 
  12   9   1       25.93       25.86     24.86 o 
  13   9   1      167.52      224.51     35.07 o 
  14   9   1        8.39       33.80     28.93 o 
  15   9   1       37.77       24.38     29.20 o 
   0  10   1        8.09      174.54     19.09 o 
   1  10   1     9370.71     9385.53    141.08 o 
   2  10   1      192.42      291.61     24.27 o 
   3  10   1     1158.28     1036.37     25.84 o 
   4  10   1      602.95      627.81     25.47 o 
   5  10   1      487.08      418.52     21.66 o 
   6  10   1        0.44       11.86     15.55 o 
   7  10   1      117.22      123.49     24.52 o 
   8  10   1      167.72      175.89     26.27 o 
   9  10   1        0.05       -0.33     20.67 o 
  10  10   1       96.20       84.36     26.99 o 
  11  10   1       15.26       25.77     22.23 o 
  12  10   1       67.56       77.57     29.54 o 
  13  10   1      117.91      143.68     31.82 o 
  14  10   1        6.50       15.45     26.19 o 
   1  11   1      960.25      868.31     29.01 o 
   2  11   1       17.65       40.59     11.46 o 
   3  11   1      520.07      567.53     24.21 o 
   4  11   1      698.65      616.02     22.49 o 
   5  11   1        3.77       12.09     15.05 o 
   6  11   1       86.05      135.16     22.69 o 
   7  11   1      369.19      442.99     37.72 o 
   8  11   1       25.61       89.44     24.32 o 
   9  11   1        6.49        9.50     21.01 o 
  10  11   1      412.21      398.79     41.49 o 
  11  11   1       17.08      -16.35     22.58 o 
  12  11   1      135.07      188.04     41.28 o 
  13  11   1      267.85      259.33     42.70 o 
   0  12   1      279.94      421.55     32.32 o 
   1  12   1     6649.17     6250.84    162.54 o 
   2  12   1     2065.03     2085.81     50.43 o 
   3  12   1     6644.53     6365.58    120.57 o 
   4  12   1       95.04      167.45     20.89 o 
   5  12   1     2003.93     1905.45     59.96 o 
   6  12   1      444.92      471.61     38.26 o 
   7  12   1       15.31        9.46     17.91 o 
   8  12   1      283.99      358.21     39.75 o 
   9  12   1        1.51       18.13     23.21 o 
  10  12   1        0.01       57.35     27.13 o 
  11  12   1      183.98      270.09     38.75 o 
  12  12   1      156.36      173.54     38.05 o 
  13  12   1        1.10       73.84     31.39 o 
   1  13   1      298.45      293.40     22.56 o 
   2  13   1      973.72      932.43     37.11 o 
   3  13   1     2020.32     1881.88     59.74 o 
   4  13   1      676.44      694.75     38.29 o 
   5  13   1     1940.49     1779.88     74.73 o 
   6  13   1      991.03      977.49     55.97 o 
   7  13   1     1597.75     1474.91     73.10 o 
   8  13   1      215.20      218.61     33.66 o 
   9  13   1      853.77      881.02     59.78 o 
  10  13   1       62.10       44.81     27.35 o 
  11  13   1      228.59      326.15     44.18 o 
  12  13   1       68.36      105.10     39.18 o 
   0  14   1      211.46      280.29     29.73 o 
   1  14   1       87.70      180.69     22.58 o 
   2  14   1       25.79       90.40     19.61 o 
   3  14   1       31.81       13.46     15.42 o 
   4  14   1       30.92       31.12     22.74 o 
   5  14   1        1.22       18.48     21.24 o 
   6  14   1        0.09      -23.15     23.15 o 
   7  14   1      143.49      156.85     40.06 o 
   8  14   1       25.09       70.07     29.13 o 
   9  14   1       54.26       40.28     25.95 o 
  10  14   1        6.38       26.65     26.13 o 
  11  14   1      115.96       81.15     34.38 o 
   1  15   1        0.47        0.57     14.07 o 
   2  15   1      295.19      354.72     28.60 o 
   3  15   1      456.49      408.23     33.28 o 
   4  15   1      185.43      311.69     34.16 o 
   5  15   1     1311.98     1053.83     62.62 o 
   6  15   1        0.91       30.61     23.45 o 
   7  15   1      765.93      776.77     60.24 o 
   8  15   1       24.18        4.03     25.91 o 
   9  15   1       10.66       -8.07     24.05 o 
  10  15   1        6.50       28.37     31.88 o 
   0  16   1       54.08      105.29     35.55 o 
   1  16   1       99.68       82.07     25.48 o 
   2  16   1       60.63       81.50     24.44 o 
   3  16   1      323.80      298.95     36.84 o 
   4  16   1        9.43       -8.85     24.19 o 
   5  16   1      209.62      242.36     35.78 o 
   6  16   1        6.51       -2.08     23.24 o 
   7  16   1       18.93       18.24     26.95 o 
   8  16   1        0.51      -25.61     28.24 o 
   1  17   1        1.62       27.97     27.47 o 
   2  17   1       68.29       93.15     32.77 o 
   3  17   1       78.49      154.02     38.90 o 
   4  17   1       38.07       41.21     31.43 o 
   5  17   1      355.29      398.22     53.79 o 
   6  17   1       40.18       57.73     33.31 o 
   0  18   1      138.01      143.80     72.42 o 
   1  18   1       83.26      110.58     50.27 o 
   2  18   1       37.31       12.90     30.56 o 
   3  18   1      438.72      391.68     56.00 o 
   1   0   2     2990.71     3968.41     75.37 o 
   2   0   2    65989.57    64079.54    614.24 o 
   3   0   2   119312.27   120998.69   1300.82 o 
   4   0   2      496.00      398.40     18.88 o 
   5   0   2    21064.02    21819.63    387.07 o 
   6   0   2     6563.68     5591.32    435.70 o 
   7   0   2     2341.47     2398.13     70.52 o 
   8   0   2     1952.73     2145.91     91.65 o 
   9   0   2     1572.30     1611.93     59.13 o 
  10   0   2     1559.88     1506.32     61.66 o 
  11   0   2      126.81       83.05     24.78 o 
  12   0   2      475.47      739.50     51.67 o 
  13   0   2       50.52       90.40     51.22 o 
  14   0   2      135.25      207.70     35.58 o 
  15   0   2      144.41      223.47     45.57 o 
  16   0   2      549.18      595.64     71.23 o 
  17   0   2       54.19       46.90     62.83 o 
   1   1   2    18783.26    21142.91    127.23 o 
   2   1   2     9201.37    10255.10    111.14 o 
   3   1   2     1806.27     1307.68     13.94 o 
   4   1   2    10195.95     9900.92     90.33 o 
   5   1   2    13140.98    14347.41    151.25 o 
   6   1   2     1564.12     1815.53     27.39 o 
   7   1   2    10767.67    11130.95    153.51 o 
   8   1   2     1016.87      980.58     22.94 o 
   9   1   2      572.18      624.93     21.19 o 
  10   1   2     1847.96     1893.77     42.62 o 
  11   1   2     1762.14     1758.97     43.43 o 
  12   1   2      822.84      772.63     29.47 o 
  13   1   2     1906.81     1863.33     51.59 o 
  14   1   2      216.75      264.98     24.69 o 
  15   1   2      778.37      877.95     49.83 o 
  16   1   2       29.12       61.25     28.79 o 
  17   1   2       54.12      117.87     46.67 o 
   0   2   2    34524.77    32863.18    310.10 o 
   1   2   2     7841.52     7915.13     67.35 o 
   2   2   2     3110.60     3627.62     34.57 o 
   3   2   2       65.88       49.69      4.66 o 
   4   2   2      173.01       74.13      4.18 o 
   5   2   2     1055.27     1139.17     17.45 o 
   6   2   2     3105.24     3035.47     54.90 o 
   7   2   2     5812.26     5927.52     73.78 o 
   8   2   2      759.60      707.23     24.15 o 
   9   2   2     1477.63     1378.59     29.82 o 
  10   2   2      413.85      373.53     17.98 o 
  11   2   2      185.60      186.27     15.18 o 
  12   2   2      152.94      159.47     19.19 o 
  13   2   2      135.24       99.21     18.49 o 
  14   2   2      315.43      361.70     34.65 o 
  15   2   2       32.93       43.21     22.16 o 
  16   2   2      276.15      288.31     40.27 o 
  17   2   2      126.19      169.47     53.80 o 
   1   3   2     2135.99     3355.17     48.10 o 
   2   3   2    19224.98    20560.16    278.49 o 
   3   3   2     1013.21     1012.30     27.59 o 
   4   3   2     5869.03     5615.08     58.30 o 
   5   3   2     3868.25     3831.44     48.82 o 
   6   3   2     1950.68     2026.65     32.33 o 
   7   3   2     1460.69     1289.50     27.25 o 
   8   3   2     3372.32     3267.84     55.61 o 
   9   3   2      355.42      361.76     17.66 o 
  10   3   2     3118.89     3159.78     73.25 o 
  11   3   2      804.47      891.97     35.28 o 
  12   3   2      919.88      930.79     36.04 o 
  13   3   2      358.19      338.95     26.12 o 
  14   3   2       41.05       57.13     20.34 o 
  15   3   2       17.29        2.61     19.20 o 
  16   3   2       25.26       87.31     53.87 o 
  17   3   2      180.39      306.61    192.17 o 
   0   4   2      518.05      463.17     13.21 o 
   1   4   2    21690.35    23233.65    169.29 o 
   2   4   2     1598.75     1591.65     20.80 o 
   3   4   2      517.83      529.79      9.71 o 
   4   4   2      117.67      132.81      9.36 o 
   5   4   2     3681.65     3912.99     52.84 o 
   6   4   2      331.23      350.63     15.31 o 
   7   4   2     1752.83     1751.90     33.06 o 
   8   4   2        2.48       28.39     13.01 o 
   9   4   2      176.11      217.72     15.16 o 
  10   4   2     1071.77      970.06     30.61 o 
  11   4   2       37.66       60.45     17.62 o 
  12   4   2     1084.25      982.52     36.77 o 
  13   4   2        0.41       29.16     17.67 o 
  14   4   2       31.75       33.85     20.99 o 
  15   4   2        1.79       61.83     29.08 o 
  16   4   2      100.79       95.94     42.52 o 
   1   5   2       30.52       87.31      7.06 o 
   2   5   2    12703.71    12690.46     94.97 o 
   3   5   2      387.27      296.69      8.97 o 
   4   5   2    10155.83     9850.92    136.11 o 
   5   5   2     4135.56     4367.51     75.87 o 
   6   5   2     3780.69     3802.76     65.10 o 
   7   5   2     9111.26     9313.32    133.96 o 
   8   5   2     2586.79     2607.68     49.24 o 
   9   5   2     1369.09     1338.43     33.83 o 
  10   5   2      928.30      990.30     30.79 o 
  11   5   2     2679.29     2575.56     62.19 o 
  12   5   2     1092.42     1128.02     44.74 o 
  13   5   2      190.12      212.56     28.60 o 
  14   5   2      769.10      816.33     48.18 o 
  15   5   2      216.13      204.18     37.24 o 
  16   5   2      164.14      193.03     37.98 o 
   0   6   2    28762.67    28649.65    404.27 o 
   1   6   2      428.85      481.63     12.54 o 
   2   6   2    12806.36    13403.74    134.28 o 
   3   6   2    17252.92    17425.15    203.10 o 
   4   6   2    11510.68    10768.47    117.54 o 
   5   6   2     6104.51     6072.70     99.79 o 
   6   6   2      847.71      793.40     26.75 o 
   7   6   2     1721.25     1637.60     41.13 o 
   8   6   2      684.07      622.11     21.31 o 
   9   6   2       18.20       17.46      9.72 o 
  10   6   2      474.10      457.42     22.85 o 
  11   6   2       22.23       21.34     18.08 o 
  12   6   2     1962.47     1914.21     70.96 o 
  13   6   2       13.88      -12.48     18.53 o 
  14   6   2      251.98      316.52     38.65 o 
  15   6   2      662.71      558.54     51.78 o 
  16   6   2        1.26       30.17     32.31 o 
   1   7   2       47.57       94.45     10.37 o 
   2   7   2        4.57       20.63      6.04 o 
   3   7   2      441.00      551.19     17.13 o 
   4   7   2     1554.44     1411.01     26.26 o 
   5   7   2     1186.89     1110.73     28.52 o 
   6   7   2     1049.08     1039.21     33.52 o 
   7   7   2      900.80      805.42     27.70 o 
   8   7   2     1343.99     1247.82     36.92 o 
   9   7   2      608.09      551.41     30.83 o 
  10   7   2      362.27      370.85     28.21 o 
  11   7   2       60.71       46.50     17.41 o 
  12   7   2        1.07       28.25     19.45 o 
  13   7   2       92.38      147.52     31.79 o 
  14   7   2      356.60      344.21     43.03 o 
  15   7   2       73.30       37.05     30.87 o 
   0   8   2     7674.03     7402.19    134.59 o 
   1   8   2     1707.55     1824.84     33.21 o 
   2   8   2    11516.02    11593.06    145.69 o 
   3   8   2       56.49       75.40     14.14 o 
   4   8   2     3757.20     3661.48     56.67 o 
   5   8   2     1142.80     1209.95     32.78 o 
   6   8   2     1625.02     1449.93     37.35 o 
   7   8   2      767.55      702.64     24.95 o 
   8   8   2       54.30       81.96     17.26 o 
   9   8   2      361.24      303.75     25.97 o 
  10   8   2      432.76      429.03     30.77 o 
  11   8   2       57.69       29.89     18.05 o 
  12   8   2      177.73      241.49     35.52 o 
  13   8   2      156.84      232.81     36.49 o 
  14   8   2      111.83       88.76     29.74 o 
  15   8   2       36.14       96.12     47.28 o 
   1   9   2     1179.26     1166.37     27.74 o 
   2   9   2      853.84      850.99     23.40 o 
   3   9   2      385.32      369.86     16.71 o 
   4   9   2        8.17       27.34     12.47 o 
   5   9   2     2948.92     2823.14     60.30 o 
   6   9   2      929.81     1002.69     31.34 o 
   7   9   2     3260.02     2901.26     65.60 o 
   8   9   2     2759.88     2690.40     75.93 o 
   9   9   2      327.06      374.26     33.27 o 
  10   9   2     2776.35     2534.31     93.18 o 
  11   9   2       49.93      162.80     30.74 o 
  12   9   2      121.39      152.44     33.20 o 
  13   9   2      266.65      347.31     43.61 o 
  14   9   2        3.32        0.93     23.07 o 
  15   9   2      181.73      124.42     44.98 o 
   0  10   2     3198.79     3115.04     80.69 o 
   1  10   2      210.75      275.64     17.82 o 
   2  10   2      617.44      602.28     21.76 o 
   3  10   2      365.17      334.44     17.26 o 
   4  10   2     1095.46     1011.47     28.76 o 
   5  10   2      268.17      294.63     27.60 o 
   6  10   2        4.69        9.87     11.05 o 
   7  10   2      682.15      606.24     31.52 o 
   8  10   2      610.16      570.42     38.83 o 
   9  10   2      549.70      535.83     41.39 o 
  10  10   2      166.18      191.62     31.04 o 
  11  10   2      124.98       98.31     28.33 o 
  12  10   2       94.85      116.49     30.73 o 
  13  10   2      190.06      175.91     35.18 o 
  14  10   2        2.81       11.23     26.29 o 
   1  11   2      194.85      237.68     17.40 o 
   2  11   2      750.61      681.55     29.19 o 
   3  11   2      132.20      169.28     17.97 o 
   4  11   2      472.45      441.44     21.31 o 
   5  11   2      330.58      386.07     23.17 o 
   6  11   2     1757.16     1703.36     53.95 o 
   7  11   2      472.63      440.43     37.53 o 
   8  11   2     2417.11     2407.43     90.58 o 
   9  11   2      450.49      577.00     45.70 o 
  10  11   2     1113.83     1027.65     61.56 o 
  11  11   2      116.37      245.82     36.25 o 
  12  11   2      171.93      150.25     35.21 o 
  13  11   2       16.95        0.23     22.44 o 
   0  12   2      965.37      933.39     45.74 o 
   1  12   2      660.73      641.06     27.35 o 
   2  12   2       11.98       31.57     16.33 o 
   3  12   2      354.72      333.09     20.90 o 
   4  12   2       83.38      146.64     19.05 o 
   5  12   2      115.48      108.03     19.31 o 
   6  12   2      134.21      184.21     29.43 o 
   7  12   2      844.18      784.83     50.29 o 
   8  12   2      300.72      367.13     49.31 o 
   9  12   2      406.13      407.41     38.17 o 
  10  12   2        3.27       -5.65     22.49 o 
  11  12   2        2.69       -8.68     23.74 o 
  12  12   2      168.56      199.76     40.13 o 
  13  12   2        4.62      -10.72     30.42 o 
   1  13   2      848.95      736.40     35.03 o 
   2  13   2      327.93      396.72     28.00 o 
   3  13   2     1844.35     1837.14     51.86 o 
   4  13   2       39.49       89.68     21.81 o 
   5  13   2      227.31      271.19     27.30 o 
   6  13   2     1226.86     1205.60     62.35 o 
   7  13   2        6.35       76.31     28.24 o 
   8  13   2      460.49      507.61     48.39 o 
   9  13   2      643.10      687.03     55.35 o 
  10  13   2      124.82      104.10     33.65 o 
  11  13   2      576.98      610.82     56.52 o 
  12  13   2       95.10       96.59     38.14 o 
   0  14   2      274.98      436.67     41.66 o 
   1  14   2     3876.14     3562.08     85.67 o 
   2  14   2      910.66     1003.15     39.95 o 
   3  14   2     1326.05     1300.21     54.51 o 
   4  14   2     1156.17     1240.01     56.07 o 
   5  14   2      470.44      534.73     45.31 o 
   6  14   2     1725.68     1628.43     71.76 o 
   7  14   2      230.88      228.03     34.86 o 
   8  14   2      174.30      190.08     38.13 o 
   9  14   2       77.28       85.20     32.17 o 
  10  14   2       21.47        6.69     24.05 o 
  11  14   2       22.79       21.67     28.76 o 
   1  15   2        2.90       11.54     16.59 o 
   2  15   2      238.25      266.33     25.35 o 
   3  15   2       10.14       15.16     18.24 o 
   4  15   2      370.32      374.81     39.73 o 
   5  15   2      225.98      223.21     33.93 o 
   6  15   2       69.25      108.86     30.74 o 
   7  15   2      428.52      423.69     44.71 o 
   8  15   2        0.48        8.92     24.45 o 
   9  15   2      106.24       55.02     32.09 o 
   0  16   2       96.21       39.56     31.07 o 
   1  16   2      210.38      248.72     29.79 o 
   2  16   2       12.48       31.34     22.87 o 
   3  16   2      105.20      124.91     36.16 o 
   4  16   2      420.79      386.03     45.78 o 
   5  16   2      172.33      255.65     38.42 o 
   6  16   2      218.95      330.30     42.45 o 
   7  16   2       11.33       49.68     29.31 o 
   8  16   2        0.90      -28.37     28.37 o 
   1  17   2       57.29       32.51     28.65 o 
   2  17   2        0.81       17.25     26.66 o 
   3  17   2       51.51       19.40     28.85 o 
   4  17   2      198.36      189.24     39.41 o 
   5  17   2        1.83       24.08     29.95 o 
   6  17   2      181.01      209.70     47.04 o 
   0  18   2      148.43      265.06    127.11 o 
   1  18   2      279.19      262.91     52.67 o 
   2  18   2        6.37      -24.77     32.22 o 
   3  18   2      146.35      114.65     40.48 o 
   1   1   3     2122.83     2199.86     16.70 o 
   2   1   3     2114.24     2030.88     27.51 o 
   3   1   3    24888.92    25854.24    187.64 o 
   4   1   3     3089.75     3124.88     32.59 o 
   5   1   3      234.28      355.05     10.60 o 
   6   1   3    19647.08    19972.93    225.23 o 
   7   1   3     4539.08     4755.78     71.76 o 
   8   1   3     5860.19     6181.11    109.66 o 
   9   1   3    10991.57    11218.34    159.24 o 
  10   1   3      737.10      755.62     24.42 o 
  11   1   3     2206.05     2089.01     50.93 o 
  12   1   3     1151.26     1233.13     38.09 o 
  13   1   3       14.56       18.30     14.32 o 
  14   1   3     1608.50     1564.67     56.62 o 
  15   1   3       56.47       76.19     23.80 o 
  16   1   3      140.04      188.06     46.00 o 
  17   1   3        3.17      -17.77     37.89 o 
   0   2   3     8233.53     7278.37    211.24 o 
   1   2   3     7360.86     7126.24     76.45 o 
   2   2   3    33021.30    34222.63    260.82 o 
   3   2   3     5148.01     5715.02     67.02 o 
   4   2   3    25512.90    26103.12    239.12 o 
   5   2   3     3453.92     3290.16     41.91 o 
   6   2   3     2891.08     2722.49     37.18 o 
   7   2   3     1027.37     1181.27     38.10 o 
   8   2   3      635.34      603.68     20.15 o 
   9   2   3       32.66       79.46     13.79 o 
  10   2   3        9.66       11.13      9.88 o 
  11   2   3      636.47      653.51     34.67 o 
  12   2   3      260.40      239.39     21.72 o 
  13   2   3      400.12      380.14     27.69 o 
  14   2   3      141.29      192.65     23.25 o 
  15   2   3      337.09      327.01     35.43 o 
  16   2   3      848.69      875.96     72.28 o 
  17   2   3        3.47       52.59    106.98 o 
   1   3   3    18419.98    17860.23    155.90 o 
   2   3   3     3307.59     3293.86     40.61 o 
   3   3   3     8981.57    10437.10    157.37 o 
   4   3   3      146.76      137.44      8.74 o 
   5   3   3     3452.48     3402.44     44.54 o 
   6   3   3     1203.64     1221.65     27.61 o 
   7   3   3     2343.51     2231.17     52.44 o 
   8   3   3       96.42      133.63      9.31 o 
   9   3   3     4296.99     4194.88     65.84 o 
  10   3   3        1.22       60.21     16.05 o 
  11   3   3     1826.69     1968.19     53.73 o 
  12   3   3      119.88      121.83     18.22 o 
  13   3   3       14.17       16.09     12.55 o 
  14   3   3        2.40       17.39     16.60 o 
  15   3   3       36.19        1.65     18.26 o 
  16   3   3        0.77        7.06     23.69 o 
   0   4   3      450.31      333.80     14.87 o 
   1   4   3     9171.99     9075.51     81.09 o 
   2   4   3     2471.12     2465.66     55.20 o 
   3   4   3     2753.51     2841.90     39.91 o 
   4   4   3    14128.21    13862.47    169.40 o 
   5   4   3     6098.10     5714.47     68.97 o 
   6   4   3       25.03       57.37     10.48 o 
   7   4   3     2124.46     2104.26     37.98 o 
   8   4   3      938.39      895.01     24.89 o 
   9   4   3       33.82       41.44     11.02 o 
  10   4   3      527.19      487.66     23.19 o 
  11   4   3      116.40      135.78     16.45 o 
  12   4   3       15.28       -1.71     13.16 o 
  13   4   3      592.41      586.90     35.01 o 
  14   4   3      300.02      344.57     33.96 o 
  15   4   3       19.28       47.76     23.75 o 
  16   4   3      382.85      376.77     63.18 o 
   1   5   3     1057.48     1467.67     19.74 o 
   2   5   3     3051.50     3286.31     39.77 o 
   3   5   3    14413.11    13560.50    145.15 o 
   4   5   3      460.14      508.67     18.65 o 
   5   5   3    12448.45    13221.44    183.16 o 
   6   5   3     8228.27     7981.52    101.58 o 
   7   5   3     1449.01     1346.58     29.24 o 
   8   5   3     2378.50     2252.49     43.57 o 
   9   5   3     1211.57     1089.24     31.01 o 
  10   5   3      548.92      521.16     23.59 o 
  11   5   3      120.88      172.84     16.75 o 
  12   5   3       21.86       21.23     19.39 o 
  13   5   3      231.82      304.63     32.38 o 
  14   5   3       71.15      119.05     28.78 o 
  15   5   3      106.63      199.80     42.54 o 
  16   5   3        0.52       28.59     37.32 o 
   0   6   3    19737.28    19488.29    287.35 o 
   1   6   3     1281.68     1410.32     30.62 o 
   2   6   3    20317.86    21048.87    198.22 o 
   3   6   3     3906.50     4251.83     67.86 o 
   4   6   3     2561.08     2532.68     54.93 o 
   5   6   3     5051.39     4909.61     81.71 o 
   6   6   3     4566.55     4524.62     80.41 o 
   7   6   3     2728.01     2923.07     60.39 o 
   8   6   3     1357.30     1379.00     40.83 o 
   9   6   3      184.45      163.53     18.89 o 
  10   6   3      339.17      366.65     22.45 o 
  11   6   3     2023.27     1765.15     60.05 o 
  12   6   3      105.96      136.70     24.41 o 
  13   6   3      302.45      365.00     33.72 o 
  14   6   3       14.22       90.73     29.66 o 
  15   6   3       63.02      104.15     35.30 o 
  16   6   3       18.04       73.32     39.26 o 
   1   7   3     3473.45     3692.29     51.79 o 
   2   7   3     1170.98     1226.47     20.11 o 
   3   7   3    12519.63    12911.08    171.96 o 
   4   7   3     5640.11     5269.51     77.61 o 
   5   7   3     5911.54     5547.24    102.47 o 
   6   7   3    13193.32    13118.53    225.86 o 
   7   7   3      569.80      661.62     32.65 o 
   8   7   3     8619.73     8703.63    173.04 o 
   9   7   3      395.62      421.60     27.32 o 
  10   7   3     2387.85     2313.04     71.79 o 
  11   7   3      407.89      391.86     30.66 o 
  12   7   3     1283.80     1280.78     55.09 o 
  13   7   3       80.88       96.54     30.60 o 
  14   7   3      970.17      793.77     54.49 o 
  15   7   3       64.41       41.32     30.27 o 
   0   8   3      241.86      292.95     19.22 o 
   1   8   3     2621.32     2385.22     40.78 o 
   2   8   3     9471.35     9331.86    112.78 o 
   3   8   3       42.28      182.96     19.17 o 
   4   8   3    15117.86    14641.91    204.89 o 
   5   8   3     1544.25     1642.79     44.97 o 
   6   8   3     1942.63     1904.48     52.59 o 
   7   8   3        3.48       53.12     15.87 o 
   8   8   3      174.78      223.09     22.05 o 
   9   8   3      132.52      165.22     20.12 o 
  10   8   3       42.48       78.79     22.83 o 
  11   8   3        7.65        7.83     13.35 o 
  12   8   3       48.98       47.56     23.18 o 
  13   8   3       50.74       85.48     27.44 o 
  14   8   3        5.57       23.62     26.74 o 
  15   8   3      114.54      124.85     37.48 o 
   1   9   3      205.71      285.22     15.29 o 
   2   9   3     1676.92     1744.40     32.80 o 
   3   9   3     6543.71     6302.47     99.64 o 
   4   9   3     1203.63     1169.37     31.24 o 
   5   9   3     2031.06     1900.62     54.35 o 
   6   9   3        3.56       45.87     20.51 o 
   7   9   3     1454.48     1369.76     43.21 o 
   8   9   3        7.52        8.40     11.39 o 
   9   9   3      903.84      778.32     40.71 o 
  10   9   3      513.59      441.34     32.18 o 
  11   9   3      115.90      173.26     30.55 o 
  12   9   3        4.82       27.56     25.43 o 
  13   9   3      293.39      389.28     43.20 o 
  14   9   3      100.67      103.20     33.67 o 
   0  10   3       18.73      192.53     20.91 o 
   1  10   3     7836.75     7576.79    120.95 o 
   2  10   3      437.19      499.25     22.61 o 
   3  10   3     1356.67     1338.01     37.51 o 
   4  10   3      933.26      931.40     29.85 o 
   5  10   3      277.73      302.16     28.45 o 
   6  10   3      321.97      324.27     21.25 o 
   7  10   3      155.54      175.55     18.61 o 
   8  10   3      317.63      367.67     31.19 o 
   9  10   3       85.04       14.24     20.28 o 
  10  10   3      503.84      591.75     46.96 o 
  11  10   3      141.23      179.59     33.04 o 
  12  10   3      170.75      202.35     35.78 o 
  13  10   3        0.57       43.56     30.71 o 
  14  10   3       90.19       43.31     33.36 o 
   1  11   3      981.86      923.87     28.65 o 
   2  11   3      904.43      860.84     31.02 o 
   3  11   3       41.43       74.36     18.12 o 
   4  11   3      314.23      344.98     29.65 o 
   5  11   3      181.66      205.55     19.88 o 
   6  11   3       96.12      109.81     18.03 o 
   7  11   3        0.16       21.45     21.65 o 
   8  11   3      143.67      146.51     29.03 o 
   9  11   3      110.89      122.78     28.98 o 
  10  11   3      648.33      612.43     48.42 o 
  11  11   3      130.25      175.62     34.98 o 
  12  11   3      123.52      211.12     38.42 o 
  13  11   3        9.29       25.67     27.20 o 
   0  12   3    11173.95    10663.15    252.84 o 
   1  12   3      939.75      996.71     41.71 o 
   2  12   3     2960.78     2977.45     69.68 o 
   3  12   3      923.33      885.81     34.08 o 
   4  12   3      851.66      906.74     37.81 o 
   5  12   3      319.56      340.25     25.64 o 
   6  12   3     1235.34     1025.95     44.17 o 
   7  12   3       50.74      156.58     28.09 o 
   8  12   3      970.12     1035.49     62.25 o 
   9  12   3       60.09       94.65     27.70 o 
  10  12   3       11.88       48.79     26.18 o 
  11  12   3       44.94       53.48     28.10 o 
  12  12   3      169.17      138.03     39.44 o 
   1  13   3      439.55      453.30     26.07 o 
   2  13   3       63.60       79.12     17.87 o 
   3  13   3        4.21       18.76     12.88 o 
   4  13   3     1039.73      969.90     40.12 o 
   5  13   3       37.39       54.18     18.86 o 
   6  13   3      975.83     1019.31     59.72 o 
   7  13   3      218.37      298.59     37.81 o 
   8  13   3      894.29      958.87     62.42 o 
   9  13   3       77.78      170.05     34.31 o 
  10  13   3      817.12      752.33     58.95 o 
  11  13   3      118.87       90.25     33.94 o 
   0  14   3       99.46       89.14     37.08 o 
   1  14   3      620.79      582.64     31.47 o 
   2  14   3        0.02       17.04     16.38 o 
   3  14   3        4.57       59.00     19.70 o 
   4  14   3      641.67      675.10     40.43 o 
   5  14   3        3.78       32.62     24.53 o 
   6  14   3       20.77       55.14     29.12 o 
   7  14   3       65.87       60.49     27.51 o 
   8  14   3      149.07      196.02     35.90 o 
   9  14   3       51.63       13.32     22.98 o 
  10  14   3       30.71       61.13     31.55 o 
   1  15   3        1.10      -10.63     16.19 o 
   2  15   3      220.14      231.72     31.82 o 
   3  15   3       19.34       11.44     18.06 o 
   4  15   3       35.96        9.28     20.77 o 
   5  15   3      107.70      179.06     43.60 o 
   6  15   3        2.36       34.47     25.09 o 
   7  15   3       31.85       67.46     30.98 o 
   8  15   3      130.36       88.52     34.35 o 
   9  15   3      158.11      154.76     39.37 o 
   0  16   3      551.91      468.99     54.54 o 
   1  16   3       99.68       76.25     22.63 o 
   2  16   3      237.83      238.42     32.55 o 
   3  16   3      243.84      275.56     41.54 o 
   4  16   3       27.68       13.74     26.30 o 
   5  16   3      389.37      442.85     50.21 o 
   6  16   3       81.68      104.89     39.72 o 
   7  16   3        8.80       31.15     29.20 o 
   8  16   3       17.08       37.40     29.34 o 
   1  17   3       10.14        8.17     22.18 o 
   2  17   3       93.47      120.43     36.62 o 
   3  17   3        4.20       -3.98     27.75 o 
   4  17   3        0.30        2.77     25.02 o 
   5  17   3        2.31        6.32     24.95 o 
   6  17   3       14.44      -30.30     30.30 o 
   0  18   3      671.80      687.49    131.65 o 
   1  18   3      201.42      180.26     47.40 o 
   2  18   3      180.90      228.82     50.76 o 
   0   0   4     1276.50     1205.75     33.10 o 
   1   0   4    10643.89     9385.43    217.32 o 
   2   0   4     1229.09     1499.59     27.18 o 
   3   0   4    55383.63    57230.41    634.26 o 
   4   0   4     1185.73     1215.34     25.60 o 
   5   0   4    51134.06    48254.99    769.05 o 
   6   0   4     2268.85     2085.87     70.18 o 
   7   0   4     4015.33     3723.98     86.29 o 
   8   0   4     1660.21     1793.87     55.05 o 
   9   0   4       73.93       47.21     36.87 o 
  10   0   4      511.06      534.28     51.48 o 
  11   0   4       36.99        5.02     17.69 o 
  12   0   4      559.13      654.22     38.19 o 
  13   0   4      216.32      296.87     48.56 o 
  14   0   4       12.83       51.71     29.81 o 
  15   0   4     1352.17     1366.19     96.65 o 
  16   0   4      240.02      365.20    160.80 o 
   1   1   4     1624.93     2088.14     25.73 o 
   2   1   4        4.55        3.32      5.47 o 
   3   1   4      261.03      212.17      7.83 o 
   4   1   4      801.75      888.14     13.47 o 
   5   1   4     4460.93     3984.14     46.52 o 
   6   1   4      353.88      334.99     11.16 o 
   7   1   4     9488.18     9798.68    122.04 o 
   8   1   4      786.50      838.58     23.28 o 
   9   1   4     2483.03     2362.65     46.44 o 
  10   1   4      582.70      614.07     27.24 o 
  11   1   4      702.08      789.80     28.15 o 
  12   1   4       16.87       40.58     18.55 o 
  13   1   4      316.21      390.59     27.88 o 
  14   1   4       31.88       47.02     19.40 o 
  15   1   4      400.45      315.16     36.83 o 
  16   1   4        0.80       33.46     30.38 o 
   0   2   4    40333.78    41187.49    549.14 o 
   1   2   4    13930.95    15398.30    146.75 o 
   2   2   4    21890.80    23184.24    203.34 o 
   3   2   4      307.14      257.06     15.40 o 
   4   2   4     3812.02     3683.77     39.36 o 
   5   2   4     9442.26     8954.04     93.54 o 
   6   2   4      432.69      504.54     17.86 o 
   7   2   4     3356.77     3403.98     51.88 o 
   8   2   4        9.44       63.06      9.42 o 
   9   2   4       94.39      122.10     14.11 o 
  10   2   4     1348.39     1154.82     44.02 o 
  11   2   4      407.31      413.16     25.00 o 
  12   2   4      271.08      279.02     22.00 o 
  13   2   4      315.94      416.85     27.35 o 
  14   2   4        8.40       30.50     24.64 o 
  15   2   4      156.06      262.51     44.56 o 
  16   2   4      256.83      279.39     52.08 o 
   1   3   4     6414.17     5394.03     78.93 o 
   2   3   4      486.52      436.17     10.76 o 
   3   3   4     1978.91     1772.64     36.35 o 
   4   3   4    11804.88    12673.47    138.11 o 
   5   3   4    12913.33    12718.04    158.92 o 
   6   3   4     3918.20     3561.51     63.39 o 
   7   3   4    15517.46    15512.16    231.79 o 
   8   3   4      534.95      502.75     16.31 o 
   9   3   4     1309.58     1308.36     34.97 o 
  10   3   4      174.72      214.83     17.39 o 
  11   3   4      515.21      566.95     25.77 o 
  12   3   4      483.87      538.03     29.04 o 
  13   3   4      846.71      808.45     37.68 o 
  14   3   4      993.97      898.87     49.53 o 
  15   3   4      254.00      316.98     44.73 o 
  16   3   4       91.38       87.32     33.23 o 
   0   4   4      165.62      256.42     11.58 o 
   1   4   4     1021.88     1000.63     18.14 o 
   2   4   4      365.69      499.26     10.62 o 
   3   4   4     2860.13     3094.84     35.45 o 
   4   4   4     9135.18     8861.21     88.65 o 
   5   4   4      143.84      136.52      5.69 o 
   6   4   4     9889.46    10623.34    138.76 o 
   7   4   4     5118.09     5176.99     79.60 o 
   8   4   4        6.50       23.25     10.19 o 
   9   4   4     2041.71     1854.27     43.84 o 
  10   4   4      354.95      307.38     21.88 o 
  11   4   4       20.14       44.62     13.52 o 
  12   4   4      166.93      211.92     20.40 o 
  13   4   4       91.45      179.85     27.81 o 
  14   4   4        3.98       26.95     20.62 o 
  15   4   4       39.20       26.25     25.48 o 
  16   4   4        1.57       11.57     32.80 o 
   1   5   4      856.43      878.67     16.46 o 
   2   5   4     2549.77     2407.32     50.66 o 
   3   5   4        8.84       38.46      7.03 o 
   4   5   4      243.43      284.31     10.62 o 
   5   5   4    12349.63    12484.18    185.24 o 
   6   5   4      714.76      735.09     30.82 o 
   7   5   4     6127.97     6093.92     90.96 o 
   8   5   4       31.32       39.45     10.16 o 
   9   5   4     6827.95     6570.51    114.17 o 
  10   5   4      177.99      234.92     17.72 o 
  11   5   4     2344.76     2395.75     67.45 o 
  12   5   4       22.40       60.95     17.60 o 
  13   5   4      622.78      739.36     44.61 o 
  14   5   4       38.60       43.91     33.42 o 
  15   5   4       79.15      101.68     31.64 o 
  16   5   4       19.36       51.62     46.53 o 
   0   6   4     2117.71     2186.71     47.02 o 
   1   6   4    29634.70    29532.52    314.09 o 
   2   6   4      151.93      292.93     14.43 o 
   3   6   4    19592.31    19852.90    241.29 o 
   4   6   4     1841.60     1844.00     40.37 o 
   5   6   4     5677.07     5603.57     95.34 o 
   6   6   4      514.80      606.17     24.31 o 
   7   6   4      190.44      249.97     18.24 o 
   8   6   4      135.82      127.61     17.06 o 
   9   6   4     2322.26     2228.03     59.74 o 
  10   6   4      409.29      426.60     26.11 o 
  11   6   4       41.07       53.26     16.44 o 
  12   6   4       45.34       42.42     19.10 o 
  13   6   4        2.07        6.86     16.74 o 
  14   6   4        9.39       11.81     22.12 o 
  15   6   4      499.48      583.01     71.65 o 
   1   7   4      264.49      312.81     12.17 o 
   2   7   4     2859.46     2579.21     39.73 o 
   3   7   4      411.78      386.27     21.14 o 
   4   7   4     2123.29     2012.79     45.30 o 
   5   7   4     2661.61     2611.36     58.02 o 
   6   7   4       24.97       85.89     14.52 o 
   7   7   4       54.44      128.84     23.56 o 
   8   7   4        0.23       48.83     15.60 o 
   9   7   4      711.15      797.92     34.65 o 
  10   7   4        0.09       10.58     12.85 o 
  11   7   4       85.11      127.24     27.55 o 
  12   7   4       66.15       70.74     21.76 o 
  13   7   4       73.06       79.46     24.19 o 
  14   7   4       47.73       65.75     29.01 o 
  15   7   4      187.78      176.48     43.79 o 
   0   8   4     2228.57     2398.14    105.40 o 
   1   8   4    24471.61    24272.76    314.75 o 
   2   8   4      444.49      492.20     20.00 o 
   3   8   4     8223.48     8488.58    151.31 o 
   4   8   4      503.58      497.24     17.56 o 
   5   8   4     1478.74     1386.81     41.26 o 
   6   8   4        4.51        6.99     14.15 o 
   7   8   4       52.94       70.76     14.90 o 
   8   8   4       28.65       62.52     16.95 o 
   9   8   4        5.62        2.91     12.37 o 
  10   8   4       18.74       36.22     18.70 o 
  11   8   4      244.36      236.21     27.38 o 
  12   8   4       55.76       43.37     23.12 o 
  13   8   4       64.01       48.31     25.78 o 
  14   8   4       57.87       72.06     31.30 o 
  15   8   4      191.00      147.65     45.53 o 
   1   9   4      185.09      190.24     12.80 o 
   2   9   4     1936.02     1916.92     43.24 o 
   3   9   4      307.69      317.94     25.54 o 
   4   9   4      353.20      338.90     27.84 o 
   5   9   4     4945.95     5037.96    106.23 o 
   6   9   4      867.93      899.41     41.77 o 
   7   9   4     1655.49     1595.99     49.67 o 
   8   9   4     2200.96     2175.34     66.71 o 
   9   9   4      209.09      206.90     20.01 o 
  10   9   4      349.54      384.96     36.04 o 
  11   9   4       34.99       40.96     17.95 o 
  12   9   4        4.87       60.76     24.90 o 
  13   9   4      484.31      457.14     49.59 o 
  14   9   4       12.51       42.56     30.41 o 
   0  10   4     1624.93     1727.94     54.78 o 
   1  10   4     2925.73     2920.27     54.96 o 
   2  10   4     1168.71     1203.45     34.28 o 
   3  10   4      328.79      384.84     21.62 o 
   4  10   4        6.45       28.91     15.67 o 
   5  10   4     1124.07     1103.89     38.38 o 
   6  10   4      167.72      182.42     21.22 o 
   7  10   4       32.36       42.90     23.17 o 
   8  10   4      155.93      132.91     19.45 o 
   9  10   4       27.50       27.41     17.95 o 
  10  10   4       40.32       58.64     23.44 o 
  11  10   4      157.55      149.83     31.57 o 
  12  10   4       15.57       10.46     22.78 o 
  13  10   4      272.17      306.59     47.35 o 
  14  10   4        7.94       53.45     33.71 o 
   1  11   4     1857.44     1780.81     46.96 o 
   2  11   4      339.63      422.86     22.78 o 
   3  11   4     2972.25     3036.42     67.92 o 
   4  11   4      159.39      222.67     22.79 o 
   5  11   4     1183.27     1155.26     45.03 o 
   6  11   4      233.90      282.42     26.33 o 
   7  11   4     1010.00     1087.61     43.44 o 
   8  11   4     1194.17     1170.12     52.69 o 
   9  11   4      538.58      535.59     45.58 o 
  10  11   4      656.05      682.33     58.70 o 
  11  11   4      551.45      532.41     46.57 o 
  12  11   4       20.60       20.34     28.58 o 
  13  11   4      291.50      192.99     42.58 o 
   0  12   4      732.91      786.58     40.17 o 
   1  12   4      573.09      591.80     29.91 o 
   2  12   4      624.00      555.62     30.36 o 
   3  12   4      587.36      623.34     33.47 o 
   4  12   4      707.19      696.57     35.15 o 
   5  12   4      439.26      427.25     32.56 o 
   6  12   4      321.75      386.83     28.50 o 
   7  12   4       80.85      156.79     30.15 o 
   8  12   4      107.52      143.88     30.20 o 
   9  12   4      124.77      137.22     28.63 o 
  10  12   4       53.25       31.75     26.86 o 
  11  12   4       29.28       26.87     28.44 o 
  12  12   4        0.69       19.97     28.66 o 
   1  13   4      338.23      401.45     26.11 o 
   2  13   4        8.24       -1.63     12.66 o 
   3  13   4     1505.88     1397.98     51.63 o 
   4  13   4      110.65      104.36     21.61 o 
   5  13   4       12.20       20.49     16.31 o 
   6  13   4       39.93       58.88     20.35 o 
   7  13   4       19.06       40.85     24.26 o 
   8  13   4       19.95       65.15     29.52 o 
   9  13   4      583.61      568.35     50.58 o 
  10  13   4      118.50      160.55     38.00 o 
  11  13   4      326.96      320.00     48.53 o 
   0  14   4      245.61      404.07     86.68 o 
   1  14   4     2553.57     2514.53     77.62 o 
   2  14   4       34.90       32.50     14.55 o 
   3  14   4     1422.35     1564.20     58.97 o 
   4  14   4       59.90      157.20     39.07 o 
   5  14   4      753.50      705.12     46.10 o 
   6  14   4        7.76       21.16     22.93 o 
   7  14   4      394.52      451.62     46.20 o 
   8  14   4        8.96       12.61     28.98 o 
   9  14   4      364.06      442.57     49.07 o 
  10  14   4       72.47      154.47     54.51 o 
   1  15   4       40.97       16.55     17.31 o 
   2  15   4       16.44       46.16     22.83 o 
   3  15   4        0.72      -20.44     20.98 o 
   4  15   4        2.23       21.99     20.88 o 
   5  15   4      131.81      121.34     35.27 o 
   6  15   4        9.52        9.62     22.72 o 
   7  15   4      612.11      514.78     50.25 o 
   8  15   4       80.34       86.72     37.30 o 
   9  15   4      396.42      531.08     59.81 o 
   0  16   4      256.15      323.86     47.42 o 
   1  16   4      122.41      165.90     31.77 o 
   2  16   4      165.49      157.27     33.38 o 
   3  16   4        6.51       -0.57     21.93 o 
   4  16   4      406.35      440.92     52.04 o 
   5  16   4       14.95       29.40     28.27 o 
   6  16   4      419.85      392.04     56.69 o 
   7  16   4      270.21      233.90     45.20 o 
   1  17   4       96.11       39.74     30.55 o 
   2  17   4      251.10      293.60     48.71 o 
   3  17   4      161.15      210.95     43.43 o 
   4  17   4      257.30      248.62     43.98 o 
   5  17   4       19.97       -3.56     26.10 o 
   1   1   5     2304.48     2904.26     31.96 o 
   2   1   5       27.16       32.52     10.01 o 
   3   1   5     4073.19     4120.14     51.79 o 
   4   1   5    12119.05    11745.52    206.09 o 
   5   1   5      544.08      658.91     17.84 o 
   6   1   5    11263.78    11120.17    127.05 o 
   7   1   5     6502.55     6420.51     85.52 o 
   8   1   5     3979.65     3683.77     84.48 o 
   9   1   5       90.45      120.16     15.82 o 
  10   1   5     1942.81     1870.98     45.15 o 
  11   1   5      690.10      736.14     30.04 o 
  12   1   5     2630.50     2468.13     95.10 o 
  13   1   5      270.68      333.38     35.97 o 
  14   1   5     1347.14     1342.25     68.34 o 
  15   1   5       39.19       26.70     24.93 o 
  16   1   5       95.87       65.70     49.32 o 
   0   2   5    17576.49    18529.08    275.75 o 
   1   2   5     7472.95     7689.94     76.22 o 
   2   2   5     5468.11     5095.68     52.35 o 
   3   2   5     1162.04      997.32     29.46 o 
   4   2   5    16554.88    16511.30    156.64 o 
   5   2   5       25.29       49.44      8.10 o 
   6   2   5     3035.45     3073.05     42.68 o 
   7   2   5     1384.15     1445.13     28.59 o 
   8   2   5      389.12      408.67     15.26 o 
   9   2   5      654.71      634.27     20.61 o 
  10   2   5      526.93      489.14     27.61 o 
  11   2   5      169.39      211.00     22.05 o 
  12   2   5       27.46       60.52     15.76 o 
  13   2   5        0.82       24.02     15.35 o 
  14   2   5      138.16      151.41     25.41 o 
  15   2   5        8.16        4.57     25.08 o 
  16   2   5      394.84      389.96     53.87 o 
   1   3   5      574.28      511.77     12.58 o 
   2   3   5     1672.04     1598.91     24.93 o 
   3   3   5     1081.27     1116.97     18.05 o 
   4   3   5      605.27      685.35     14.19 o 
   5   3   5     2367.61     2361.52     33.83 o 
   6   3   5       10.72       41.91      7.87 o 
   7   3   5      785.22      764.69     19.82 o 
   8   3   5       25.83       51.31     15.57 o 
   9   3   5      988.26      940.40     34.17 o 
  10   3   5       68.82       60.85     12.98 o 
  11   3   5      283.35      231.85     19.96 o 
  12   3   5       64.24       87.57     18.56 o 
  13   3   5       10.09       31.91     18.32 o 
  14   3   5      114.13      116.62     28.28 o 
  15   3   5       27.70       11.04     29.52 o 
  16   3   5       27.24      -20.94     27.37 o 
   0   4   5    15541.58    14593.18    215.77 o 
   1   4   5      244.42      262.32      9.55 o 
   2   4   5    32858.50    34217.36    351.67 o 
   3   4   5     6347.33     6176.36     74.46 o 
   4   4   5    17983.11    17851.52    200.45 o 
   5   4   5     6960.97     7097.34    126.44 o 
   6   4   5     2341.85     2149.20     49.24 o 
   7   4   5      562.62      510.76     19.67 o 
   8   4   5        2.26       45.52     12.81 o 
   9   4   5        8.29      -10.29     10.29 o 
  10   4   5      178.85      168.99     16.70 o 
  11   4   5       84.37      101.09     16.19 o 
  12   4   5      128.96      151.58     22.01 o 
  13   4   5       67.22       98.27     23.47 o 
  14   4   5      535.74      556.77     43.70 o 
  15   4   5       26.01       17.49     26.88 o 
  16   4   5      600.38      658.56     89.47 o 
   1   5   5      314.70      349.21     12.32 o 
   2   5   5       89.89      222.03     17.57 o 
   3   5   5      674.70      613.26     17.56 o 
   4   5   5     2356.17     2185.75     29.39 o 
   5   5   5      130.29      166.84     18.31 o 
   6   5   5     9183.58     8907.22    135.66 o 
   7   5   5     1290.37     1222.47     31.18 o 
   8   5   5      814.84      752.24     24.81 o 
   9   5   5      223.65      175.33     18.13 o 
  10   5   5       43.54       54.18     16.68 o 
  11   5   5       20.98       60.89     18.17 o 
  12   5   5      142.88      193.22     23.74 o 
  13   5   5     1170.41      976.86     52.94 o 
  14   5   5      123.00      228.32     34.73 o 
  15   5   5      828.57      694.28     60.18 o 
  16   5   5        5.63        2.45     38.32 o 
   0   6   5    11839.95    12427.33    221.15 o 
   1   6   5     3505.24     3678.66     80.53 o 
   2   6   5     4663.52     4578.88    110.96 o 
   3   6   5     5411.39     5960.08     92.12 o 
   4   6   5       44.49       77.33     19.34 o 
   5   6   5      493.10      489.55     24.67 o 
   6   6   5       63.53      115.01     14.27 o 
   7   6   5       17.56       13.99     12.79 o 
   8   6   5        0.57       -7.94     12.49 o 
   9   6   5      334.05      347.45     25.08 o 
  10   6   5      710.72      818.49     35.20 o 
  11   6   5      360.00      439.29     35.07 o 
  12   6   5       58.99       82.25     20.28 o 
  13   6   5      229.63      230.58     34.71 o 
  14   6   5       13.39       73.76     29.65 o 
  15   6   5       33.64      107.92     38.64 o 
   1   7   5      775.15      782.98     20.63 o 
   2   7   5      427.18      445.49     17.29 o 
   3   7   5     3103.67     2763.88     49.18 o 
   4   7   5     7003.21     7071.19    106.35 o 
   5   7   5      846.26      975.00     40.93 o 
   6   7   5     9236.52     8708.88    158.37 o 
   7   7   5     1345.43     1330.48     43.90 o 
   8   7   5    10763.74    10128.15    196.05 o 
   9   7   5      583.50      673.64     33.60 o 
  10   7   5     1890.80     1882.28     58.84 o 
  11   7   5      381.92      359.48     28.09 o 
  12   7   5      405.94      483.01     39.93 o 
  13   7   5        0.50       10.12     20.83 o 
  14   7   5      411.51      395.71     63.59 o 
  15   7   5       32.64       12.44     27.74 o 
   0   8   5      124.61      204.00     36.65 o 
   1   8   5     1688.01     1570.28     30.75 o 
   2   8   5      167.33      193.23     15.96 o 
   3   8   5      325.39      337.88     16.56 o 
   4   8   5     3226.34     3214.54     59.25 o 
   5   8   5     1288.08     1239.19     41.64 o 
   6   8   5      518.98      588.33     29.71 o 
   7   8   5     4038.46     3757.38     88.28 o 
   8   8   5      419.47      504.72     29.02 o 
   9   8   5      605.58      501.00     29.78 o 
  10   8   5       42.14       34.22     20.75 o 
  11   8   5      245.12      293.50     31.64 o 
  12   8   5       38.07       61.44     24.24 o 
  13   8   5      229.55      270.74     41.54 o 
  14   8   5       21.13       11.88     27.92 o 
   1   9   5      528.63      484.73     25.69 o 
   2   9   5     2084.86     2010.90     50.83 o 
   3   9   5      144.56      227.00     23.38 o 
   4   9   5      995.43     1007.38     35.71 o 
   5   9   5       14.21       87.73     17.14 o 
   6   9   5     1910.66     1735.11     52.07 o 
   7   9   5      169.69      275.15     25.65 o 
   8   9   5      768.08      728.54     36.10 o 
   9   9   5      533.21      594.30     33.86 o 
  10   9   5      703.19      774.65     45.43 o 
  11   9   5     1287.01     1214.27     56.97 o 
  12   9   5      212.97      328.40     44.68 o 
  13   9   5      278.84      390.54     50.49 o 
  14   9   5        6.18       -3.31     32.70 o 
   0  10   5     1548.32     1626.53     51.65 o 
   1  10   5     1654.08     1637.95     39.18 o 
   2  10   5     5474.18     5324.75    111.14 o 
   3  10   5     1639.26     1508.95     41.72 o 
   4  10   5     2972.09     3204.56     80.51 o 
   5  10   5      436.47      554.46     31.53 o 
   6  10   5     1085.34     1051.14     44.05 o 
   7  10   5      113.29      157.78     21.36 o 
   8  10   5      238.08      217.41     22.82 o 
   9  10   5        1.20       16.71     17.71 o 
  10  10   5      137.24      232.59     30.39 o 
  11  10   5      119.81      100.78     32.01 o 
  12  10   5      172.30      170.19     38.40 o 
  13  10   5       31.03       60.70     32.06 o 
   1  11   5      262.31      319.14     21.96 o 
   2  11   5      369.95      395.82     27.81 o 
   3  11   5      111.23      171.54     16.88 o 
   4  11   5      317.87      373.73     27.71 o 
   5  11   5     2831.98     2672.82     76.98 o 
   6  11   5      573.07      644.41     35.53 o 
   7  11   5      780.42      742.39     36.59 o 
   8  11   5      142.95      176.16     25.13 o 
   9  11   5        0.11       45.69     23.49 o 
  10  11   5       40.13       95.82     32.58 o 
  11  11   5       65.11      123.69     34.76 o 
  12  11   5       34.25       69.44     32.39 o 
  13  11   5      163.09      163.08     44.88 o 
   0  12   5     4766.31     4665.73    155.04 o 
   1  12   5      102.92      155.76     22.80 o 
   2  12   5     1009.20     1120.32     42.81 o 
   3  12   5     1309.26     1298.91     50.85 o 
   4  12   5      926.54      992.46     43.88 o 
   5  12   5      985.28     1009.81     47.05 o 
   6  12   5     1306.68     1293.42     50.95 o 
   7  12   5      130.92       97.61     21.33 o 
   8  12   5      251.30      276.40     35.67 o 
   9  12   5       15.74       24.10     22.42 o 
  10  12   5        0.16       48.79     30.04 o 
  11  12   5        0.02        0.14     26.27 o 
  12  12   5      222.32      236.82     46.48 o 
   1  13   5        0.14       13.66     16.09 o 
   2  13   5       45.72       92.19     17.58 o 
   3  13   5      486.17      481.03     32.90 o 
   4  13   5      398.48      476.64     35.11 o 
   5  13   5       20.55       -7.93     15.93 o 
   6  13   5      518.11      535.80     37.80 o 
   7  13   5       83.16       94.47     28.54 o 
   8  13   5      843.50      780.79     52.93 o 
   9  13   5      286.48      406.01     43.96 o 
  10  13   5      692.86      653.10     59.34 o 
  11  13   5      137.01      169.74     40.81 o 
   0  14   5       70.75      112.10     33.78 o 
   1  14   5     1030.31     1057.03     49.03 o 
   2  14   5        9.11       55.52     23.60 o 
   3  14   5        2.18      -10.63     16.96 o 
   4  14   5        7.89       34.86     18.61 o 
   5  14   5      163.05      157.59     25.82 o 
   6  14   5       15.34       48.07     25.99 o 
   7  14   5       77.83       93.43     29.84 o 
   8  14   5      332.31      316.89     41.60 o 
   9  14   5      121.55      146.59     40.14 o 
  10  14   5       13.03       14.25     27.93 o 
   1  15   5      170.13      159.05     29.40 o 
   2  15   5      349.73      371.91     37.87 o 
   3  15   5      652.31      667.95     47.50 o 
   4  15   5       79.97       73.74     27.28 o 
   5  15   5      120.39      128.72     32.08 o 
   6  15   5      288.09      379.37     44.77 o 
   7  15   5        1.02       86.19     33.67 o 
   8  15   5      523.35      494.24     63.24 o 
   0  16   5      596.63      594.18     74.68 o 
   1  16   5        9.53       72.35     33.75 o 
   2  16   5      428.68      481.54     47.57 o 
   3  16   5        5.47       43.07     26.26 o 
   4  16   5       81.17       11.71     27.34 o 
   5  16   5        2.45      106.43     54.39 o 
   6  16   5        1.24        5.70     25.98 o 
   7  16   5        3.73        2.39     30.47 o 
   1  17   5      122.22      238.83     44.29 o 
   2  17   5       16.84        1.31     25.71 o 
   3  17   5      202.47      106.01     37.87 o 
   4  17   5        2.51       -1.33     26.17 o 
   0   0   6      794.90      776.23     48.03 o 
   1   0   6    12196.76    12662.44    182.04 o 
   2   0   6     4624.90     3658.22     51.41 o 
   3   0   6    31012.28    30143.37    548.48 o 
   4   0   6      615.78      715.73     32.93 o 
   5   0   6     1718.62     1613.08     36.58 o 
   6   0   6    16712.67    15398.69    501.84 o 
   7   0   6       59.75       42.15     19.60 o 
   8   0   6    11373.69    10463.16    228.88 o 
   9   0   6      328.79      389.48     29.45 o 
  10   0   6        6.61       64.77     23.68 o 
  11   0   6      793.91      696.76     38.80 o 
  12   0   6     2316.49     2465.10    128.45 o 
  13   0   6     1791.37     1765.98    112.54 o 
  14   0   6       60.62      153.17     42.46 o 
  15   0   6      235.40      238.30     57.25 o 
  16   0   6       76.03      122.03     67.89 o 
   1   1   6     2395.88     2645.47     33.69 o 
   2   1   6     7298.95     7568.09     78.76 o 
   3   1   6      795.48      866.31     24.05 o 
   4   1   6     2174.69     2334.58     37.43 o 
   5   1   6      132.51      170.73     10.35 o 
   6   1   6      411.35      320.98     14.25 o 
   7   1   6      946.32      930.94     22.28 o 
   8   1   6     1763.51     1691.25     34.03 o 
   9   1   6      237.30      230.03     14.14 o 
  10   1   6     2016.98     1982.74     43.76 o 
  11   1   6       66.98      105.91     14.73 o 
  12   1   6     1535.70     1350.79     63.59 o 
  13   1   6        1.29       34.82     23.64 o 
  14   1   6        5.42       16.56     23.53 o 
  15   1   6        0.13       -9.75     24.74 o 
  16   1   6      136.72      234.25     49.81 o 
   0   2   6     3532.44     4165.78     78.95 o 
   1   2   6    20446.36    20329.61    209.25 o 
   2   2   6     9661.55     9634.66     98.08 o 
   3   2   6    12759.85    12746.29    163.63 o 
   4   2   6      178.35      316.23     12.16 o 
   5   2   6     8911.24     8546.24    175.54 o 
   6   2   6     1275.75     1166.93     29.94 o 
   7   2   6      510.22      496.88     17.41 o 
   8   2   6      539.92      472.01     16.66 o 
   9   2   6        0.20       -2.79      7.57 o 
  10   2   6      120.55      182.54     17.10 o 
  11   2   6      516.78      522.19     36.29 o 
  12   2   6      932.34      896.20     42.78 o 
  13   2   6      106.52      137.06     24.52 o 
  14   2   6      246.42      197.30     37.69 o 
  15   2   6      123.52      182.76     47.23 o 
  16   2   6       36.70       61.58     33.55 o 
   1   3   6       97.43       78.61     11.83 o 
   2   3   6      816.87      843.02     19.06 o 
   3   3   6     1812.99     1831.97     32.70 o 
   4   3   6      128.85      170.07      7.90 o 
   5   3   6     7324.49     7396.98     94.80 o 
   6   3   6     2486.95     2704.12     41.70 o 
   7   3   6    17273.71    16443.50    206.85 o 
   8   3   6       69.23      110.20     13.36 o 
   9   3   6     9140.56     8892.68    149.94 o 
  10   3   6     1778.84     1747.84     47.54 o 
  11   3   6     2204.01     2026.28     60.15 o 
  12   3   6       66.99       43.92     15.96 o 
  13   3   6     1120.84     1082.84     56.55 o 
  14   3   6      602.49      565.24     45.22 o 
  15   3   6      185.65      254.37     70.10 o 
  16   3   6      196.45      149.47     47.15 o 
   0   4   6    14112.23    14412.17    232.31 o 
   1   4   6     2076.02     2096.26     32.86 o 
   2   4   6      901.70     1155.39     24.34 o 
   3   4   6     1727.40     1769.75     48.48 o 
   4   4   6    10033.45     9769.05    164.92 o 
   5   4   6       36.86      102.83     12.55 o 
   6   4   6     3907.33     3699.22     53.13 o 
   7   4   6      205.65      207.34     14.58 o 
   8   4   6      648.96      546.94     21.33 o 
   9   4   6     1458.37     1416.14     56.21 o 
  10   4   6       55.02       74.30     19.45 o 
  11   4   6      416.61      472.18     36.09 o 
  12   4   6       56.77       32.65     20.58 o 
  13   4   6        8.90       -8.43     19.46 o 
  14   4   6        0.57       14.98     23.59 o 
  15   4   6       87.00      164.83     49.32 o 
   1   5   6        2.25       18.63      7.10 o 
   2   5   6       93.66      120.36     12.69 o 
   3   5   6     1800.18     1812.56     30.10 o 
   4   5   6        4.95       38.11     11.50 o 
   5   5   6     3461.87     3507.42     51.74 o 
   6   5   6     1746.87     1578.91     35.52 o 
   7   5   6     2366.70     2344.74     58.68 o 
   8   5   6     2459.46     2545.45     66.11 o 
   9   5   6      983.96      856.10     32.26 o 
  10   5   6     1429.39     1448.06     47.18 o 
  11   5   6     1645.51     1461.36     56.83 o 
  12   5   6      366.37      452.09     34.34 o 
  13   5   6      107.42       54.08     24.16 o 
  14   5   6        0.80        4.83     21.86 o 
  15   5   6       12.52        8.64     30.08 o 
   0   6   6    31069.90    30974.31    530.05 o 
   1   6   6     4750.28     4841.15     69.31 o 
   2   6   6     8268.16     8145.61    103.91 o 
   3   6   6     4436.82     4139.71     73.58 o 
   4   6   6      214.94      188.37     12.93 o 
   5   6   6     1374.54     1361.74     36.03 o 
   6   6   6      519.69      606.44     25.67 o 
   7   6   6      478.14      487.78     29.45 o 
   8   6   6      785.96      805.06     34.07 o 
   9   6   6       23.87       61.30     15.14 o 
  10   6   6        9.20       17.87     14.76 o 
  11   6   6       16.59       53.14     19.46 o 
  12   6   6      178.09      207.76     27.65 o 
  13   6   6       64.75       83.35     28.68 o 
  14   6   6       34.60       92.10     43.59 o 
  15   6   6      467.71      446.10     64.02 o 
   1   7   6        0.88       24.26     10.42 o 
   2   7   6     5245.23     5085.31     92.37 o 
   3   7   6        1.19       33.13      9.68 o 
   4   7   6      482.70      505.30     20.31 o 
   5   7   6       22.49       52.02     21.66 o 
   6   7   6      862.36      906.67     41.16 o 
   7   7   6       72.05       52.79     16.30 o 
   8   7   6      442.34      363.06     26.35 o 
   9   7   6      344.11      307.78     26.25 o 
  10   7   6       81.90       86.95     18.81 o 
  11   7   6       33.43       20.76     18.51 o 
  12   7   6       72.59       95.06     27.43 o 
  13   7   6        4.50        4.86     22.76 o 
  14   7   6        2.68       -8.39     27.48 o 
  15   7   6       11.25      -23.90     32.85 o 
   0   8   6     3390.57     3420.65     79.22 o 
   1   8   6     4822.97     4845.08     83.24 o 
   2   8   6     1245.02     1158.17     32.09 o 
   3   8   6     3211.61     3162.52     61.16 o 
   4   8   6      185.42      198.94     15.18 o 
   5   8   6     4016.71     4068.88     89.21 o 
   6   8   6      293.12      295.47     24.40 o 
   7   8   6     1218.28     1227.21     45.54 o 
   8   8   6       95.79      137.40     19.93 o 
   9   8   6        1.69       47.08     21.57 o 
  10   8   6        3.80       -9.84     15.08 o 
  11   8   6       32.23       99.17     26.01 o 
  12   8   6       42.68       18.33     20.90 o 
  13   8   6      256.30      305.50     49.16 o 
  14   8   6        4.41      -34.84     34.84 o 
   1   9   6       83.71      121.43     16.01 o 
   2   9   6     4121.45     4077.71     80.09 o 
   3   9   6     2037.08     2131.35     50.78 o 
   4   9   6      946.18      977.70     38.40 o 
   5   9   6     2379.50     2247.99     63.52 o 
   6   9   6      155.27      223.02     22.86 o 
   7   9   6      404.14      394.46     28.47 o 
   8   9   6       93.47      124.08     21.26 o 
   9   9   6      293.11      337.97     28.55 o 
  10   9   6      214.92      188.74     30.41 o 
  11   9   6      258.65      353.72     40.26 o 
  12   9   6      189.15      182.01     37.00 o 
  13   9   6      417.18      455.88     51.20 o 
  14   9   6       49.11      111.47     54.81 o 
   0  10   6       13.12       28.38     18.57 o 
   1  10   6      224.07      248.09     18.32 o 
   2  10   6      283.87      290.47     23.24 o 
   3  10   6      168.51      204.26     17.48 o 
   4  10   6      552.89      572.17     35.02 o 
   5  10   6      119.94      170.77     24.93 o 
   6  10   6      131.75      177.50     24.66 o 
   7  10   6      421.43      488.79     33.27 o 
   8  10   6     1399.04     1174.87     48.30 o 
   9  10   6      351.96      345.22     29.85 o 
  10  10   6       15.38       46.87     24.39 o 
  11  10   6       21.75       32.22     27.03 o 
  12  10   6       72.99      109.35     32.66 o 
  13  10   6        0.66      -30.34     30.34 o 
   1  11   6      530.13      475.31     27.46 o 
   2  11   6        4.62       45.05     16.27 o 
   3  11   6     1537.49     1432.97     43.72 o 
   4  11   6      219.99      301.50     26.95 o 
   5  11   6     2076.38     2137.40     67.75 o 
   6  11   6        4.02       45.20     19.32 o 
   7  11   6     1583.04     1414.66     56.12 o 
   8  11   6       28.38       38.61     18.98 o 
   9  11   6     1002.16     1081.89     56.38 o 
  10  11   6      107.77      157.10     34.88 o 
  11  11   6     1060.23     1150.71     77.61 o 
  12  11   6        1.27       19.79     32.72 o 
   0  12   6      257.52      335.60     38.56 o 
   1  12   6     1707.78     1680.01     56.64 o 
   2  12   6      190.53      225.14     24.28 o 
   3  12   6     1868.20     1735.40     61.07 o 
   4  12   6      209.64      223.02     25.08 o 
   5  12   6      400.94      378.00     31.77 o 
   6  12   6       99.81      145.92     24.38 o 
   7  12   6        7.66       27.95     17.79 o 
   8  12   6       72.21      138.54     31.15 o 
   9  12   6       95.35      142.96     40.18 o 
  10  12   6        1.74       34.01     28.36 o 
  11  12   6       28.66       59.51     33.90 o 
   1  13   6        0.43       -1.86     14.16 o 
   2  13   6        4.54       -8.96     14.90 o 
   3  13   6      200.93      278.84     28.55 o 
   4  13   6      214.04      272.33     31.17 o 
   5  13   6       46.34       88.52     22.66 o 
   6  13   6      701.89      671.21     41.21 o 
   7  13   6       13.51        2.91     21.15 o 
   8  13   6        8.89        4.70     21.57 o 
   9  13   6      108.62      141.74     36.22 o 
  10  13   6       46.28       42.52     31.85 o 
   0  14   6        3.29       58.20     29.70 o 
   1  14   6     1671.39     1636.12     62.39 o 
   2  14   6      659.34      839.25     51.46 o 
   3  14   6      544.71      490.34     41.09 o 
   4  14   6      577.99      574.35     40.14 o 
   5  14   6      272.36      255.66     28.61 o 
   6  14   6      492.75      673.86     53.40 o 
   7  14   6       31.65       16.28     23.62 o 
   8  14   6       30.52       -8.80     26.33 o 
   9  14   6       46.84       47.39     34.96 o 
   1  15   6        7.39       31.22     23.53 o 
   2  15   6      121.77      140.78     28.41 o 
   3  15   6       71.31      165.14     29.30 o 
   4  15   6       27.01       27.90     23.17 o 
   5  15   6       10.01       19.53     23.94 o 
   6  15   6      160.43      160.50     36.79 o 
   7  15   6        4.70      -27.08     30.39 o 
   8  15   6      155.43      179.29     44.72 o 
   0  16   6      289.87      334.18     66.81 o 
   1  16   6     1750.32     1755.13     90.78 o 
   2  16   6      160.77      246.73     37.95 o 
   3  16   6      569.97      552.28     50.67 o 
   4  16   6       16.92       83.31     35.11 o 
   5  16   6       36.10       62.32     34.37 o 
   6  16   6       20.58      -15.27     36.99 o 
   1  17   6       24.24       62.43     34.37 o 
   2  17   6      165.24      130.83     42.36 o 
   3  17   6       41.25       52.83     37.27 o 
   1   1   7    10480.03     9900.76    123.32 o 
   2   1   7    17563.61    17310.34    171.10 o 
   3   1   7     9707.22     9424.47    116.16 o 
   4   1   7    24030.89    23698.27    368.37 o 
   5   1   7     1252.07     1332.31     38.40 o 
   6   1   7     4501.07     4429.48     72.75 o 
   7   1   7      315.66      307.82     15.87 o 
   8   1   7      250.47      255.72     15.81 o 
   9   1   7     1270.83     1314.76     41.36 o 
  10   1   7      613.90      585.36     28.36 o 
  11   1   7      693.18      598.69     29.60 o 
  12   1   7      677.23      645.23     46.05 o 
  13   1   7      152.76      146.21     28.33 o 
  14   1   7      157.52      209.27     35.82 o 
  15   1   7       26.09       35.38     32.37 o 
  16   1   7       36.11       42.55     39.10 o 
   0   2   7     8432.52     7975.37    155.20 o 
   1   2   7    19619.46    20381.17    231.41 o 
   2   2   7     3156.97     3197.95     44.73 o 
   3   2   7     2498.04     2408.26     42.68 o 
   4   2   7      372.48      316.61     14.14 o 
   5   2   7     1253.49     1234.92     27.58 o 
   6   2   7     1392.87     1332.11     29.50 o 
   7   2   7     1066.25      991.08     32.07 o 
   8   2   7        9.81       42.29     10.72 o 
   9   2   7     1299.90     1150.46     32.24 o 
  10   2   7      287.54      293.40     23.77 o 
  11   2   7       83.97      102.61     21.40 o 
  12   2   7      384.55      404.62     33.12 o 
  13   2   7      655.49      593.09     41.16 o 
  14   2   7      167.14      175.96     35.20 o 
  15   2   7        6.82       35.25     32.57 o 
   1   3   7      145.16      255.00     11.93 o 
   2   3   7     5087.40     4868.61     62.46 o 
   3   3   7     5645.94     5669.43     69.49 o 
   4   3   7     6578.32     6554.97     96.40 o 
   5   3   7     1538.97     1519.34     36.41 o 
   6   3   7     2760.98     2818.87     51.44 o 
   7   3   7        1.34       20.50     11.25 o 
   8   3   7     1085.14      915.27     26.00 o 
   9   3   7      284.74      309.60     20.65 o 
  10   3   7        2.65        8.38     14.06 o 
  11   3   7       22.37       -3.52     14.74 o 
  12   3   7       28.75       38.14     23.33 o 
  13   3   7      156.94      121.49     26.90 o 
  14   3   7      296.26      360.31     42.58 o 
  15   3   7      123.04      156.63     42.01 o 
   0   4   7    32051.23    33212.61    557.34 o 
   1   4   7    11054.85    10744.21    134.48 o 
   2   4   7    19966.69    18635.99    233.95 o 
   3   4   7       58.31       75.18     12.32 o 
   4   4   7     5155.70     5012.81     70.92 o 
   5   4   7       65.71       64.55      9.49 o 
   6   4   7     1353.51     1355.98     32.27 o 
   7   4   7       23.89       72.30     19.97 o 
   8   4   7      482.57      426.44     22.80 o 
   9   4   7      324.15      368.75     22.83 o 
  10   4   7      513.88      555.67     39.41 o 
  11   4   7      165.72      207.48     24.72 o 
  12   4   7       30.69       59.95     24.42 o 
  13   4   7       99.17       93.98     26.62 o 
  14   4   7      152.56      144.14     33.45 o 
  15   4   7       13.15       27.33     31.64 o 
   1   5   7      149.40      112.00      9.74 o 
   2   5   7      342.47      361.82     16.16 o 
   3   5   7     1042.83     1038.14     24.32 o 
   4   5   7       72.43      110.75     13.95 o 
   5   5   7      915.51      859.33     21.46 o 
   6   5   7      337.85      277.07     15.67 o 
   7   5   7      307.28      300.55     18.99 o 
   8   5   7     4934.10     4577.66    107.80 o 
   9   5   7     3231.16     3322.54     92.67 o 
  10   5   7     4758.11     4544.86    121.63 o 
  11   5   7      796.55      819.33     42.38 o 
  12   5   7     1141.86     1135.02     57.92 o 
  13   5   7       41.97       25.40     23.50 o 
  14   5   7       37.95       34.70     27.60 o 
  15   5   7       81.24      101.76     65.27 o 
   0   6   7      208.10      180.27     21.81 o 
   1   6   7     3719.61     3521.56     56.62 o 
   2   6   7        4.58       72.28     18.95 o 
   3   6   7     4629.40     4394.89     65.21 o 
   4   6   7       40.95       39.73     12.61 o 
   5   6   7      489.94      529.08     22.21 o 
   6   6   7     1748.68     1745.83     44.56 o 
   7   6   7       57.43       76.31     14.54 o 
   8   6   7       22.12       95.45     25.33 o 
   9   6   7      310.98      306.21     25.36 o 
  10   6   7      114.81      116.91     21.92 o 
  11   6   7      182.99      193.02     26.35 o 
  12   6   7        4.43       30.33     23.03 o 
  13   6   7       99.43      114.45     33.72 o 
  14   6   7       94.14      112.90     32.45 o 
  15   6   7       78.13       80.39     43.14 o 
   1   7   7      965.25      950.68     24.79 o 
   2   7   7        1.80       19.71      7.23 o 
   3   7   7      481.87      518.94     21.42 o 
   4   7   7      420.53      403.93     22.06 o 
   5   7   7      357.98      397.47     23.20 o 
   6   7   7      371.76      416.50     24.01 o 
   7   7   7      560.93      588.19     29.55 o 
   8   7   7     1098.02      994.60     39.34 o 
   9   7   7     1304.57     1314.06     55.54 o 
  10   7   7      784.96      782.45     44.00 o 
  11   7   7     1338.71     1190.75     54.80 o 
  12   7   7       94.39       86.38     29.55 o 
  13   7   7       57.43       45.83     28.62 o 
  14   7   7        4.95       12.80     27.98 o 
   0   8   7      780.68      747.23     55.22 o 
   1   8   7     1364.54     1442.03     42.13 o 
   2   8   7      609.21      601.36     21.34 o 
   3   8   7      544.89      579.42     23.87 o 
   4   8   7       11.05       58.88     12.41 o 
   5   8   7       77.55      145.46     22.64 o 
   6   8   7       48.13       68.91     16.82 o 
   7   8   7     2866.95     2712.32     75.65 o 
   8   8   7       34.38       78.29     22.67 o 
   9   8   7      447.11      524.23     37.59 o 
  10   8   7      701.49      742.40     44.39 o 
  11   8   7      584.29      505.41     39.56 o 
  12   8   7      666.75      540.35     50.32 o 
  13   8   7      391.57      501.84     53.16 o 
  14   8   7      193.62      165.42     51.37 o 
   1   9   7      587.11      581.14     23.29 o 
   2   9   7      787.89      753.57     29.44 o 
   3   9   7        1.63       13.08     18.42 o 
   4   9   7       80.51       85.37     20.18 o 
   5   9   7      808.77      847.56     39.24 o 
   6   9   7     1690.80     1537.21     52.39 o 
   7   9   7      148.38      224.64     23.17 o 
   8   9   7     3233.56     3054.86     84.48 o 
   9   9   7       32.36       95.72     23.33 o 
  10   9   7     1756.77     1738.84     76.66 o 
  11   9   7        2.22       33.21     24.91 o 
  12   9   7      652.22      659.13     57.61 o 
  13   9   7       95.03      153.65     48.22 o 
   0  10   7     8296.75     7930.66    189.30 o 
   1  10   7       49.90      220.95     24.34 o 
   2  10   7     5260.81     5378.35    112.14 o 
   3  10   7       25.36       56.76     16.12 o 
   4  10   7     4753.05     4669.52    110.81 o 
   5  10   7     1442.85     1512.58     56.41 o 
   6  10   7     2033.23     1977.89     63.34 o 
   7  10   7      543.42      585.97     34.80 o 
   8  10   7      333.15      318.16     32.09 o 
   9  10   7       15.88       13.82     19.77 o 
  10  10   7        2.42       48.79     27.62 o 
  11  10   7      236.29      274.60     50.37 o 
  12  10   7      173.17      133.20     41.28 o 
  13  10   7      320.34      320.91     56.89 o 
   1  11   7      289.93      304.37     26.02 o 
   2  11   7      730.37      702.27     35.52 o 
   3  11   7      605.79      621.76     34.95 o 
   4  11   7     1032.18     1032.26     47.17 o 
   5  11   7       84.01       49.56     20.15 o 
   6  11   7      311.85      341.60     29.81 o 
   7  11   7      468.69      520.04     33.09 o 
   8  11   7      368.80      331.61     32.28 o 
   9  11   7      226.84      250.76     36.63 o 
  10  11   7      268.57      192.31     39.64 o 
  11  11   7       32.66       30.68     32.33 o 
  12  11   7       12.51       70.25     47.05 o 
   0  12   7       54.92      104.54     30.03 o 
   1  12   7        4.10       47.15     25.82 o 
   2  12   7      277.21      337.74     24.81 o 
   3  12   7     1523.17     1446.08     57.00 o 
   4  12   7      416.69      472.75     33.85 o 
   5  12   7     1492.00     1580.96     61.22 o 
   6  12   7      451.17      494.46     37.72 o 
   7  12   7      222.23      259.13     30.37 o 
   8  12   7        7.21        2.36     21.54 o 
   9  12   7       19.00        7.55     23.13 o 
  10  12   7      221.01      153.37     39.16 o 
  11  12   7       21.02       71.19     37.88 o 
   1  13   7       30.16       44.13     19.63 o 
   2  13   7      140.98      251.78     30.51 o 
   3  13   7      238.25      293.76     29.79 o 
   4  13   7      538.92      522.05     38.93 o 
   5  13   7      269.01      299.21     33.45 o 
   6  13   7      626.74      584.55     42.10 o 
   7  13   7      672.89      737.72     62.76 o 
   8  13   7      148.61      147.89     36.73 o 
   9  13   7      248.28      334.29     51.51 o 
  10  13   7       17.55       28.83     28.83 o 
   0  14   7        5.41       14.39     27.10 o 
   1  14   7      305.67      328.44     36.91 o 
   2  14   7      128.20      116.70     26.74 o 
   3  14   7       25.45       35.68     22.54 o 
   4  14   7      675.35      730.79     49.26 o 
   5  14   7      341.07      322.44     34.40 o 
   6  14   7      349.12      375.51     42.78 o 
   7  14   7        3.29      -10.47     25.63 o 
   8  14   7        0.58        9.74     27.47 o 
   9  14   7       18.66       19.16     30.04 o 
   1  15   7      187.48      238.84     37.49 o 
   2  15   7      168.00      194.84     31.95 o 
   3  15   7      105.02       64.44     27.83 o 
   4  15   7      627.45      539.34     51.20 o 
   5  15   7      298.59      324.12     49.86 o 
   6  15   7      674.31      636.95     68.74 o 
   7  15   7      243.23      295.16     53.41 o 
   0  16   7      254.86      288.07     63.71 o 
   1  16   7      339.20      364.34     46.77 o 
   2  16   7      245.95      296.88     41.07 o 
   3  16   7       56.66       63.88     29.80 o 
   4  16   7       37.62       73.55     43.02 o 
   5  16   7       38.10       84.02     39.44 o 
   1  17   7       21.44       17.62     37.74 o 
   0   0   8    42144.16    40401.93   1327.17 o 
   1   0   8       30.48       42.94     10.35 o 
   2   0   8     2066.67     2211.54     46.31 o 
   3   0   8       21.39       11.32     15.60 o 
   4   0   8     4588.33     4905.05    128.26 o 
   5   0   8      315.99      334.90     29.04 o 
   6   0   8     1180.81     1370.64     55.56 o 
   7   0   8      553.43      622.33     40.25 o 
   8   0   8      176.04      222.71     41.74 o 
   9   0   8        4.57        3.99     20.35 o 
  10   0   8     1228.40     1259.19     76.39 o 
  11   0   8     2409.84     2096.50     88.31 o 
  12   0   8     1242.77     1124.26     85.15 o 
  13   0   8      417.67      408.75     58.86 o 
  14   0   8      211.67      328.02     59.66 o 
  15   0   8       73.74       57.33     73.32 o 
   1   1   8     1515.24     1823.06     33.00 o 
   2   1   8      420.80      429.91     13.91 o 
   3   1   8      497.81      532.52     20.59 o 
   4   1   8     1437.40     1449.92     39.88 o 
   5   1   8      401.67      433.75     22.90 o 
   6   1   8       15.35       22.34     15.24 o 
   7   1   8       40.72       56.24     16.58 o 
   8   1   8      463.66      507.44     27.16 o 
   9   1   8       47.84       84.02     19.68 o 
  10   1   8     1193.47     1125.54     42.78 o 
  11   1   8      206.65      218.42     26.74 o 
  12   1   8       82.24       85.18     21.44 o 
  13   1   8      152.08      242.23     36.46 o 
  14   1   8        6.74        8.24     26.93 o 
  15   1   8       90.79       69.95     36.95 o 
   0   2   8     5118.18     4686.81    240.13 o 
   1   2   8    14440.97    15479.72    190.79 o 
   2   2   8    14982.21    14707.73    171.86 o 
   3   2   8     4798.56     4708.84     81.26 o 
   4   2   8     2197.90     2391.40     43.36 o 
   5   2   8     7664.01     7484.51    118.35 o 
   6   2   8     2633.23     2603.13     59.68 o 
   7   2   8     2416.67     2555.61     60.36 o 
   8   2   8      112.37      120.95     19.89 o 
   9   2   8       57.65      115.97     16.43 o 
  10   2   8      614.69      581.00     36.61 o 
  11   2   8       36.13       81.41     20.67 o 
  12   2   8      659.25      616.61     41.22 o 
  13   2   8      591.45      682.52     56.58 o 
  14   2   8      120.23       80.50     28.90 o 
  15   2   8        1.09       12.89     26.99 o 
   1   3   8      453.41      533.58     17.97 o 
   2   3   8     6217.11     6082.89     82.40 o 
   3   3   8     2901.20     2841.48     53.14 o 
   4   3   8     3299.87     3363.66     64.99 o 
   5   3   8     1840.94     1833.02     39.34 o 
   6   3   8     1477.72     1395.34     36.51 o 
   7   3   8      516.75      599.99     22.19 o 
   8   3   8     1526.42     1557.77     45.18 o 
   9   3   8     7618.48     7373.65    169.55 o 
  10   3   8     4305.78     4012.93    109.11 o 
  11   3   8     2213.30     2039.56     70.95 o 
  12   3   8     1142.32     1186.28     62.86 o 
  13   3   8      351.03      316.02     38.36 o 
  14   3   8        3.88      -17.93     25.59 o 
  15   3   8        2.37       57.11     39.25 o 
   0   4   8       20.63       70.76     17.40 o 
   1   4   8     8999.51     8939.73    128.30 o 
   2   4   8       14.04       23.27      8.70 o 
   3   4   8      111.28      115.36     12.20 o 
   4   4   8       98.05      136.68     12.70 o 
   5   4   8      230.72      265.78     16.89 o 
   6   4   8     1169.60     1091.92     29.88 o 
   7   4   8      222.68      210.37     14.97 o 
   8   4   8     1438.13     1538.25     44.78 o 
   9   4   8      642.38      563.54     28.52 o 
  10   4   8       14.24       21.02     19.41 o 
  11   4   8       93.18      142.02     29.48 o 
  12   4   8        0.17       41.18     24.41 o 
  13   4   8      169.16      126.94     30.66 o 
  14   4   8       52.91       47.82     32.62 o 
  15   4   8        0.56       32.21     34.41 o 
   1   5   8        6.55       21.22     11.69 o 
   2   5   8       24.99       78.07     11.26 o 
   3   5   8      195.61      203.80     14.87 o 
   4   5   8      365.08      350.28     16.19 o 
   5   5   8       90.35      154.37     17.34 o 
   6   5   8      730.06      779.96     25.61 o 
   7   5   8      810.97      828.25     37.24 o 
   8   5   8     4051.20     3818.03    100.67 o 
   9   5   8      215.03      181.56     24.50 o 
  10   5   8     1134.73     1229.25     66.30 o 
  11   5   8      543.63      457.75     41.97 o 
  12   5   8      136.34      110.55     27.42 o 
  13   5   8       11.75       19.19     23.10 o 
  14   5   8       17.95        3.50     24.14 o 
   0   6   8     6341.41     6381.76    140.15 o 
   1   6   8     4298.04     4114.02     67.99 o 
   2   6   8     1305.16     1174.69     31.95 o 
   3   6   8       59.59      116.87     15.05 o 
   4   6   8      137.37      136.83     15.95 o 
   5   6   8      506.21      489.76     24.48 o 
   6   6   8     1045.74     1153.25     50.04 o 
   7   6   8      698.45      605.17     33.28 o 
   8   6   8      916.65      988.71     45.44 o 
   9   6   8       27.39       46.19     19.74 o 
  10   6   8      296.06      260.27     28.52 o 
  11   6   8       84.10      102.16     27.07 o 
  12   6   8      450.32      512.98     44.97 o 
  13   6   8      129.07       77.05     30.62 o 
  14   6   8      116.48      219.59     46.37 o 
   1   7   8     1688.69     1557.40     34.97 o 
   2   7   8     1352.69     1309.12     32.80 o 
   3   7   8      435.67      512.50     18.42 o 
   4   7   8      952.33      913.84     28.47 o 
   5   7   8        6.13       48.47     16.19 o 
   6   7   8     1096.37     1136.90     48.07 o 
   7   7   8     1612.94     1770.10     66.63 o 
   8   7   8      177.03      291.80     27.92 o 
   9   7   8      269.63      285.50     31.81 o 
  10   7   8        4.97       30.76     23.04 o 
  11   7   8        0.47       16.79     21.79 o 
  12   7   8        1.49       28.11     28.80 o 
  13   7   8       72.54       83.12     33.04 o 
  14   7   8        1.73       24.83     41.51 o 
   0   8   8      854.37      870.57     51.50 o 
   1   8   8     1925.90     1734.65     39.29 o 
   2   8   8     2401.39     2340.64     53.82 o 
   3   8   8     1058.28     1168.92     36.55 o 
   4   8   8      653.61      676.31     28.12 o 
   5   8   8      823.76      869.96     36.56 o 
   6   8   8      409.24      456.44     26.60 o 
   7   8   8        7.57       56.67     27.75 o 
   8   8   8      714.39      743.20     44.25 o 
   9   8   8       32.82       53.76     20.45 o 
  10   8   8       95.11      110.03     34.89 o 
  11   8   8       28.26       20.53     22.60 o 
  12   8   8        8.46      -10.61     24.41 o 
  13   8   8       79.38       10.48     34.47 o 
   1   9   8      169.20      224.94     16.13 o 
   2   9   8     1916.87     1800.00     64.64 o 
   3   9   8     4488.56     4203.22     87.80 o 
   4   9   8      566.20      638.87     32.31 o 
   5   9   8      585.47      569.68     31.62 o 
   6   9   8      708.15      622.54     33.38 o 
   7   9   8      128.22      190.18     26.79 o 
   8   9   8      569.55      599.08     41.96 o 
   9   9   8       86.70       80.18     24.49 o 
  10   9   8      725.85      809.92     49.55 o 
  11   9   8      424.80      496.99     52.80 o 
  12   9   8      124.99      188.88     42.39 o 
  13   9   8       22.46       20.14     33.54 o 
   0  10   8      433.98      548.42     63.21 o 
   1  10   8       20.87       40.05     13.69 o 
   2  10   8       85.46      145.80     25.63 o 
   3  10   8     2197.35     2092.07     54.81 o 
   4  10   8     1412.82     1354.05     50.51 o 
   5  10   8      828.54      874.74     48.03 o 
   6  10   8      757.39      809.14     43.18 o 
   7  10   8        6.07       14.73     18.35 o 
   8  10   8       30.31       39.41     21.52 o 
   9  10   8        9.74       60.37     22.41 o 
  10  10   8       71.76       80.40     27.47 o 
  11  10   8       77.27      143.46     36.70 o 
  12  10   8       12.25        4.32     32.80 o 
   1  11   8      368.23      425.50     27.57 o 
   2  11   8      224.82      249.30     24.74 o 
   3  11   8      619.90      680.00     37.75 o 
   4  11   8     1475.01     1252.03     51.14 o 
   5  11   8      929.83      893.89     44.86 o 
   6  11   8      920.07      918.59     48.23 o 
   7  11   8      708.00      558.41     41.05 o 
   8  11   8      664.76      756.48     49.98 o 
   9  11   8      170.03      192.63     38.82 o 
  10  11   8      190.84      252.43     43.43 o 
  11  11   8       17.10       21.66     31.57 o 
   0  12   8     4435.03     4173.86    160.42 o 
   1  12   8     2105.93     1979.58     68.63 o 
   2  12   8     1573.14     1553.94     51.79 o 
   3  12   8      623.71      601.22     38.97 o 
   4  12   8       38.25       49.86     21.08 o 
   5  12   8       42.78       24.24     18.94 o 
   6  12   8        0.86       -6.77     21.28 o 
   7  12   8       54.49       63.28     26.43 o 
   8  12   8        8.69        7.65     25.03 o 
   9  12   8       97.90      158.91     36.92 o 
  10  12   8        0.17        1.80     29.46 o 
   1  13   8       20.39       83.75     21.55 o 
   2  13   8        1.53       51.35     22.29 o 
   3  13   8       36.74       15.66     20.84 o 
   4  13   8       46.80       22.98     22.02 o 
   5  13   8      427.88      381.70     35.77 o 
   6  13   8      534.60      592.90     50.41 o 
   7  13   8      102.14       80.43     32.73 o 
   8  13   8       21.02       45.40     33.06 o 
   9  13   8       56.50       30.12     34.25 o 
   0  14   8     1420.13     1343.23     88.32 o 
   1  14   8        3.09       55.51     25.44 o 
   2  14   8     1127.40     1060.38     58.52 o 
   3  14   8      152.07      140.06     30.62 o 
   4  14   8      285.65      368.21     39.44 o 
   5  14   8       17.22       50.43     41.80 o 
   6  14   8       50.68       39.85     39.74 o 
   7  14   8      157.77      184.84     44.46 o 
   8  14   8       63.40       54.26     35.62 o 
   1  15   8       27.32       52.10     28.04 o 
   2  15   8        3.53       53.64     26.30 o 
   3  15   8       70.09       66.76     27.05 o 
   4  15   8        5.57       24.02     33.65 o 
   5  15   8       96.94       88.40     45.95 o 
   6  15   8       24.72       66.68     42.13 o 
   0  16   8      293.49      303.64     65.26 o 
   1  16   8      569.10      499.81     55.06 o 
   2  16   8      427.68      480.79     58.84 o 
   3  16   8      508.51      501.56     62.69 o 
   4  16   8      557.80      497.17     65.26 o 
   1   1   9      929.39     1064.57     30.94 o 
   2   1   9     2297.20     2381.01     46.06 o 
   3   1   9    10883.90    10619.08    185.37 o 
   4   1   9        7.36        1.39     12.00 o 
   5   1   9     4606.49     4749.56     99.93 o 
   6   1   9      756.89      900.87     36.08 o 
   7   1   9     3255.95     3228.23     87.11 o 
   8   1   9       11.60       35.31     20.99 o 
   9   1   9     1094.21     1167.72     43.93 o 
  10   1   9      595.04      670.58     33.37 o 
  11   1   9      735.27      884.32     46.35 o 
  12   1   9      250.71      261.75     34.15 o 
  13   1   9      194.30      268.57     40.65 o 
  14   1   9        0.20       44.95     37.05 o 
  15   1   9      155.09      139.53     47.98 o 
   0   2   9     6834.19     7203.02    145.93 o 
   1   2   9     8405.94     7769.99    132.66 o 
   2   2   9     1400.10     1484.81     35.50 o 
   3   2   9     1496.05     1561.46     37.56 o 
   4   2   9     2357.95     2491.42     63.50 o 
   5   2   9      133.21      176.47     19.04 o 
   6   2   9      221.91      232.44     24.08 o 
   7   2   9        5.72       93.44     21.99 o 
   8   2   9      858.81      811.97     34.62 o 
   9   2   9       75.14       75.17     16.56 o 
  10   2   9       25.26       84.95     22.93 o 
  11   2   9       72.58       51.87     21.61 o 
  12   2   9      355.76      333.61     44.01 o 
  13   2   9      160.12      186.64     39.12 o 
  14   2   9       78.26       20.18     28.77 o 
  15   2   9      114.27      205.89     55.44 o 
   1   3   9     3170.89     3260.84     56.58 o 
   2   3   9      173.30      193.27     14.88 o 
   3   3   9     2083.49     2065.96     46.69 o 
   4   3   9      177.18      232.33     17.31 o 
   5   3   9     4476.18     4094.20     79.44 o 
   6   3   9        3.34       29.49     20.79 o 
   7   3   9       26.05       52.41     27.98 o 
   8   3   9       12.94        0.93     11.67 o 
   9   3   9        3.27        9.66     16.80 o 
  10   3   9       15.58       41.72     30.93 o 
  11   3   9       19.00       20.14     21.17 o 
  12   3   9      393.35      431.30     42.68 o 
  13   3   9      337.19      409.99     43.53 o 
  14   3   9      548.38      538.90     58.61 o 
   0   4   9     8969.79     8821.81    184.04 o 
   1   4   9    18673.05    17777.09    255.57 o 
   2   4   9     1993.29     1968.20     38.83 o 
   3   4   9     9568.18     9954.39    162.85 o 
   4   4   9      262.56      302.94     23.60 o 
   5   4   9     3008.15     2918.55     59.24 o 
   6   4   9       22.51       34.68     14.74 o 
   7   4   9     2317.65     2333.00     60.08 o 
   8   4   9      830.08      993.80     44.64 o 
   9   4   9       27.51       40.83     23.09 o 
  10   4   9       73.14      138.99     30.89 o 
  11   4   9       28.25       37.52     23.19 o 
  12   4   9      136.07      214.74     36.10 o 
  13   4   9      182.12      147.19     32.12 o 
  14   4   9       31.51       11.18     29.85 o 
   1   5   9      215.99      232.81     14.79 o 
   2   5   9     3512.87     3455.89     63.43 o 
   3   5   9       66.38      124.12     18.10 o 
   4   5   9     1182.93     1114.15     33.01 o 
   5   5   9      840.37      812.69     28.94 o 
   6   5   9      151.89      215.50     20.08 o 
   7   5   9     1443.49     1396.37     48.47 o 
   8   5   9     1708.70     1621.97     68.82 o 
   9   5   9     2780.57     2752.57     95.98 o 
  10   5   9     1633.82     1480.16     73.16 o 
  11   5   9     1265.20     1187.88     67.82 o 
  12   5   9       71.72       65.49     27.19 o 
  13   5   9      141.81      143.95     33.58 o 
  14   5   9       34.66       22.95     32.84 o 
   0   6   9      593.86      559.82     30.46 o 
   1   6   9      265.16      238.18     15.53 o 
   2   6   9      248.85      283.19     17.62 o 
   3   6   9       27.40       43.51     14.30 o 
   4   6   9        0.66        0.00      9.18 o 
   5   6   9        5.25       85.92     27.95 o 
   6   6   9       49.03       50.52     16.37 o 
   7   6   9      487.59      468.49     31.69 o 
   8   6   9      740.14      707.94     37.18 o 
   9   6   9        3.17       -4.19     19.11 o 
  10   6   9       11.11        5.40     19.82 o 
  11   6   9        6.24       17.29     23.57 o 
  12   6   9       38.56       42.88     31.75 o 
  13   6   9        7.87       34.47     27.85 o 
  14   6   9        1.43      -31.40     32.72 o 
   1   7   9       67.43       90.63     12.82 o 
   2   7   9     1243.58     1199.21     31.40 o 
   3   7   9      150.31      164.60     16.08 o 
   4   7   9      109.77      170.26     16.96 o 
   5   7   9      595.20      580.81     36.48 o 
   6   7   9       14.52       49.67     18.33 o 
   7   7   9     1018.04     1145.63     57.94 o 
   8   7   9      134.90      255.12     29.69 o 
   9   7   9     2063.65     1894.25     82.80 o 
  10   7   9       28.54       34.36     23.39 o 
  11   7   9      764.28      700.17     53.67 o 
  12   7   9       43.40      105.44     36.49 o 
  13   7   9       45.92       44.38     32.67 o 
   0   8   9       34.08      117.69     19.03 o 
   1   8   9       50.71       70.43     15.60 o 
   2   8   9        2.78       43.57     14.16 o 
   3   8   9      402.62      429.36     22.66 o 
   4   8   9     1481.70     1338.08     54.91 o 
   5   8   9       34.10       51.75     19.54 o 
   6   8   9      140.80      242.94     27.74 o 
   7   8   9        0.86       72.54     26.14 o 
   8   8   9      190.61      114.11     24.71 o 
   9   8   9      204.64      156.04     25.12 o 
  10   8   9       15.20       41.88     26.52 o 
  11   8   9      289.32      338.56     43.00 o 
  12   8   9      560.76      573.75     54.02 o 
  13   8   9       99.69       58.73     36.46 o 
   1   9   9      219.67      268.08     19.82 o 
   2   9   9        1.16       23.12     14.73 o 
   3   9   9      129.12      185.51     18.60 o 
   4   9   9     2167.54     2027.99     61.66 o 
   5   9   9      619.68      687.25     42.81 o 
   6   9   9     2170.09     1935.38     73.97 o 
   7   9   9     1647.71     1695.12     71.47 o 
   8   9   9      328.15      302.22     32.09 o 
   9   9   9      874.89      952.10     53.96 o 
  10   9   9       54.92       69.04     29.15 o 
  11   9   9      647.06      543.75     56.08 o 
  12   9   9       44.59       95.91     35.40 o 
   0  10   9      748.86      726.55     65.03 o 
   1  10   9     4003.33     3894.99     90.16 o 
   2  10   9      455.05      471.67     26.41 o 
   3  10   9     4832.33     4516.19    102.59 o 
   4  10   9      843.86      878.25     41.44 o 
   5  10   9     2604.41     2572.14     90.37 o 
   6  10   9     1048.35     1107.03     56.06 o 
   7  10   9     1017.31     1097.12     56.59 o 
   8  10   9      107.61      144.88     30.67 o 
   9  10   9        5.84      -12.75     22.12 o 
  10  10   9       16.68      103.42     45.28 o 
  11  10   9      413.41      442.24     60.48 o 
   1  11   9      280.93      263.66     24.93 o 
   2  11   9      474.77      450.60     28.94 o 
   3  11   9      505.03      504.82     34.46 o 
   4  11   9        1.72       23.57     17.72 o 
   5  11   9      386.19      388.00     37.30 o 
   6  11   9      568.96      539.93     41.48 o 
   7  11   9      109.87      133.89     30.02 o 
   8  11   9       10.85       38.70     24.24 o 
   9  11   9       71.40      101.20     36.06 o 
  10  11   9      418.96      387.08     54.97 o 
  11  11   9      148.48      143.10     48.68 o 
   0  12   9      245.09      264.99     40.01 o 
   1  12   9      305.13      361.32     31.03 o 
   2  12   9       38.98       43.47     23.65 o 
   3  12   9      820.87      908.12     48.01 o 
   4  12   9      226.83      232.10     30.17 o 
   5  12   9      385.40      399.23     41.75 o 
   6  12   9        9.90       20.83     24.05 o 
   7  12   9        1.27        6.75     22.62 o 
   8  12   9      137.38      105.97     39.74 o 
   9  12   9       30.38       -3.12     32.54 o 
  10  12   9      158.06      185.82     48.78 o 
   1  13   9      152.12      168.10     33.50 o 
   2  13   9       51.36      152.00     36.33 o 
   3  13   9      286.01      300.03     35.45 o 
   4  13   9       52.22       88.44     30.34 o 
   5  13   9      231.18      181.95     31.85 o 
   6  13   9       13.94       20.43     24.32 o 
   7  13   9      121.73      126.72     33.68 o 
   8  13   9       11.12       23.97     29.92 o 
   9  13   9      218.53      257.78     54.44 o 
   0  14   9        5.48       -6.30     33.89 o 
   1  14   9       60.00      116.80     34.07 o 
   2  14   9       89.28       90.21     26.72 o 
   3  14   9      136.74      207.56     38.31 o 
   4  14   9      344.79      367.49     46.50 o 
   5  14   9       60.21       66.55     30.83 o 
   6  14   9       44.00       28.03     32.02 o 
   7  14   9        3.63        0.23     28.48 o 
   1  15   9        1.49       34.89     29.50 o 
   2  15   9      411.20      539.97     62.68 o 
   3  15   9      193.06      152.55     39.70 o 
   4  15   9        9.82        0.10     27.18 o 
   5  15   9      273.04      240.27     51.95 o 
   0  16   9      127.02       -2.85     42.61 o 
   1  16   9      154.07       98.67     40.03 o 
   2  16   9       29.23       64.39     38.77 o 
   0   0  10     1075.29     1214.50     58.22 o 
   1   0  10     1193.59     1112.57     38.76 o 
   2   0  10      518.72      516.13     38.52 o 
   3   0  10     1322.99     1512.23     65.72 o 
   4   0  10     2802.43     2715.36    100.16 o 
   5   0  10      160.49      195.94     32.62 o 
   6   0  10     2716.89     2768.14    105.97 o 
   7   0  10     1757.96     1674.09     79.35 o 
   8   0  10      214.01      256.13     36.96 o 
   9   0  10      522.78      587.67     50.35 o 
  10   0  10      120.74       40.62     30.83 o 
  11   0  10      392.37      432.09     61.95 o 
  12   0  10     1088.10      999.57     92.68 o 
  13   0  10      763.58      816.59     96.09 o 
  14   0  10      221.46      344.86     75.17 o 
   1   1  10      364.66      346.64     16.57 o 
   2   1  10      684.20      749.07     25.63 o 
   3   1  10      172.12      213.55     21.90 o 
   4   1  10      324.69      379.69     26.42 o 
   5   1  10      300.34      313.12     24.44 o 
   6   1  10      143.55      153.81     20.49 o 
   7   1  10      423.41      450.51     29.54 o 
   8   1  10       39.11       21.81     15.64 o 
   9   1  10      597.81      663.71     39.75 o 
  10   1  10       42.83       46.52     23.16 o 
  11   1  10        2.83       -0.07     17.45 o 
  12   1  10      126.86      161.46     33.55 o 
  13   1  10        5.25      -26.75     26.75 o 
  14   1  10        0.19      -38.53     38.53 o 
   0   2  10     1611.71     1655.06     51.15 o 
   1   2  10     2465.45     2465.63     49.36 o 
   2   2  10     7108.92     7251.69    124.63 o 
   3   2  10       42.49      107.38     23.26 o 
   4   2  10     7101.91     7071.05    144.81 o 
   5   2  10      624.16      641.60     31.40 o 
   6   2  10     2785.47     2639.41     72.85 o 
   7   2  10     2868.77     2622.44     81.98 o 
   8   2  10     2593.40     2814.23     81.02 o 
   9   2  10      167.29      135.73     20.59 o 
  10   2  10       37.58       43.50     21.02 o 
  11   2  10      441.40      526.07     40.45 o 
  12   2  10        0.92       22.52     22.79 o 
  13   2  10       95.25       86.27     31.13 o 
  14   2  10      146.21      214.95     47.74 o 
   1   3  10     1326.33     1198.95     30.73 o 
   2   3  10     1200.93     1264.72     37.96 o 
   3   3  10     1692.55     1859.37     47.96 o 
   4   3  10     1252.83     1086.89     41.59 o 
   5   3  10      863.88      831.69     35.94 o 
   6   3  10    11600.77    10785.62    262.89 o 
   7   3  10       57.68       87.23     19.02 o 
   8   3  10     6733.08     6552.02    155.27 o 
   9   3  10       55.94       66.45     21.42 o 
  10   3  10     3494.30     3312.50    166.55 o 
  11   3  10      650.72      568.46     44.71 o 
  12   3  10     1752.14     1692.03     86.38 o 
  13   3  10      123.54      211.73     46.80 o 
  14   3  10      296.40      376.69     53.36 o 
   0   4  10     3522.94     3092.18    115.75 o 
   1   4  10     2573.35     2477.60     48.85 o 
   2   4  10     5680.13     5723.72    109.31 o 
   3   4  10       89.33      153.62     16.95 o 
   4   4  10      915.47      890.13     30.40 o 
   5   4  10     1907.17     1662.60     50.65 o 
   6   4  10        0.92       46.25     17.79 o 
   7   4  10        3.95        8.80     14.28 o 
   8   4  10       63.71       91.79     28.93 o 
   9   4  10        4.02        5.72     19.95 o 
  10   4  10       82.90       94.87     26.77 o 
  11   4  10       21.85       30.83     25.33 o 
  12   4  10      165.10      124.80     33.93 o 
  13   4  10        4.43        8.31     26.71 o 
  14   4  10        2.20       11.16     29.80 o 
   1   5  10      278.03      265.64     16.07 o 
   2   5  10        3.00       37.39     11.46 o 
   3   5  10      362.90      396.78     23.11 o 
   4   5  10      665.17      597.68     29.11 o 
   5   5  10        2.71       12.83     11.02 o 
   6   5  10      250.18      236.13     23.77 o 
   7   5  10       22.61        2.73     16.63 o 
   8   5  10     2165.85     2196.96     85.67 o 
   9   5  10      590.12      621.53     47.93 o 
  10   5  10      585.08      592.25     47.12 o 
  11   5  10        0.26       19.28     25.63 o 
  12   5  10       69.88        6.56     24.15 o 
  13   5  10       17.98       40.36     29.15 o 
   0   6  10     5872.27     5400.39    137.14 o 
   1   6  10     4102.89     3969.39     77.40 o 
   2   6  10     2620.77     2525.93     53.37 o 
   3   6  10      667.21      625.62     34.77 o 
   4   6  10     2734.67     2757.90     62.97 o 
   5   6  10     1159.50      979.12     38.27 o 
   6   6  10        5.75       40.63     26.39 o 
   7   6  10      261.10      255.24     33.27 o 
   8   6  10      192.41      193.51     29.96 o 
   9   6  10      136.06      173.79     31.14 o 
  10   6  10        7.85       41.91     26.92 o 
  11   6  10       38.53      -12.28     22.42 o 
  12   6  10      226.19      254.23     40.18 o 
  13   6  10        9.86        9.18     27.00 o 
   1   7  10      387.34      455.38     22.15 o 
   2   7  10       30.85       60.55     11.92 o 
   3   7  10     2511.23     2321.53     62.66 o 
   4   7  10      223.60      195.63     26.97 o 
   5   7  10      487.36      460.73     44.08 o 
   6   7  10       33.66       31.63     18.59 o 
   7   7  10      982.55      993.47     50.25 o 
   8   7  10        5.94       17.93     25.03 o 
   9   7  10       43.26       85.75     28.43 o 
  10   7  10      443.60      558.12     49.56 o 
  11   7  10       36.71       41.79     28.26 o 
  12   7  10       84.27      170.49     42.48 o 
  13   7  10        2.90       33.76     35.88 o 
   0   8  10     4843.87     4776.88    132.61 o 
   1   8  10     1378.19     1334.26     39.08 o 
   2   8  10     7207.21     6911.37    137.45 o 
   3   8  10      116.08      231.40     30.76 o 
   4   8  10     1522.29     1467.01     50.49 o 
   5   8  10      727.76      642.80     40.50 o 
   6   8  10      530.46      622.01     47.47 o 
   7   8  10      159.75      136.81     30.55 o 
   8   8  10       13.85       34.34     25.17 o 
   9   8  10       47.11       25.08     22.84 o 
  10   8  10      112.76      123.37     32.11 o 
  11   8  10       70.08      134.97     35.33 o 
  12   8  10      139.37       98.99     36.94 o 
   1   9  10     1053.37      983.99     37.10 o 
   2   9  10     1223.96     1148.12     45.80 o 
   3   9  10       31.17       72.08     15.82 o 
   4   9  10      707.42      723.65     45.47 o 
   5   9  10        0.25       57.87     24.29 o 
   6   9  10     1109.24     1076.44     55.18 o 
   7   9  10      545.72      646.55     45.93 o 
   8   9  10      280.22      355.53     37.55 o 
   9   9  10       11.58       -0.98     22.01 o 
  10   9  10       37.22       65.58     27.65 o 
  11   9  10       13.35        2.52     26.64 o 
   0  10  10     2657.18     2608.10    110.36 o 
   1  10  10        0.26       30.22     17.41 o 
   2  10  10      232.99      225.65     25.21 o 
   3  10  10      334.74      339.03     28.38 o 
   4  10  10      113.32      187.98     33.40 o 
   5  10  10      222.32      247.51     32.17 o 
   6  10  10      233.08      212.05     32.29 o 
   7  10  10      459.67      485.47     41.81 o 
   8  10  10       42.29       57.93     26.72 o 
   9  10  10      172.59      205.44     37.57 o 
  10  10  10        5.21      -31.32     31.32 o 
  11  10  10       18.84       -5.65     29.46 o 
   1  11  10       36.54       67.88     20.93 o 
   2  11  10      634.89      454.82     31.97 o 
   3  11  10      154.21      180.36     37.10 o 
   4  11  10     2530.46     2236.03     84.63 o 
   5  11  10        4.43       47.67     21.69 o 
   6  11  10     1132.01     1174.53     64.21 o 
   7  11  10        8.01       17.48     22.62 o 
   8  11  10      631.17      570.93     53.69 o 
   9  11  10      156.45      263.35     46.87 o 
  10  11  10      704.37      617.42     72.06 o 
   0  12  10      873.48      871.75     91.53 o 
   1  12  10        1.40       11.84     16.72 o 
   2  12  10      485.46      457.80     38.17 o 
   3  12  10      185.03      207.55     36.77 o 
   4  12  10      469.84      484.19     41.72 o 
   5  12  10       11.97       48.96     24.11 o 
   6  12  10      245.69      237.28     35.30 o 
   7  12  10      106.88      107.52     30.49 o 
   8  12  10       43.82       70.76     34.12 o 
   9  12  10      134.65      179.33     54.43 o 
   1  13  10       56.74       54.99     24.59 o 
   2  13  10      143.54      120.14     31.43 o 
   3  13  10       12.64       71.94     28.34 o 
   4  13  10      196.69      209.68     46.41 o 
   5  13  10       64.54       61.14     29.39 o 
   6  13  10        6.22       40.66     28.40 o 
   7  13  10       11.22       24.43     32.86 o 
   8  13  10       29.96       27.66     39.30 o 
   0  14  10      484.67      474.12     64.98 o 
   1  14  10       77.01      133.06     37.42 o 
   2  14  10      123.12      136.80     37.36 o 
   3  14  10        2.16       -9.72     26.94 o 
   4  14  10        5.56        5.20     23.75 o 
   5  14  10        9.38       20.16     26.73 o 
   6  14  10       33.65        8.91     33.15 o 
   1  15  10        5.49       30.45     29.41 o 
   2  15  10       45.27       37.40     36.71 o 
   3  15  10        6.81       34.77     34.20 o 
   1   1  11       80.23       92.17     15.23 o 
   2   1  11      934.21      876.64     37.94 o 
   3   1  11       27.75      101.13     28.07 o 
   4   1  11      271.51      375.43     33.15 o 
   5   1  11     1807.17     1788.71     60.40 o 
   6   1  11      877.63      859.16     41.84 o 
   7   1  11     1747.83     1658.07     57.42 o 
   8   1  11      527.23      574.45     35.35 o 
   9   1  11      983.70     1039.84     52.20 o 
  10   1  11        1.97       25.76     22.26 o 
  11   1  11      314.07      307.28     35.94 o 
  12   1  11        5.70       27.40     30.47 o 
  13   1  11      804.01      921.68     82.09 o 
   0   2  11     2972.22     2812.78     80.86 o 
   1   2  11      378.80      438.41     27.39 o 
   2   2  11      407.27      403.84     22.86 o 
   3   2  11     4907.57     4942.17    114.03 o 
   4   2  11     1459.53     1421.26     52.75 o 
   5   2  11     2049.03     2178.35     69.46 o 
   6   2  11      270.56      294.31     25.72 o 
   7   2  11       40.13       85.43     19.31 o 
   8   2  11      229.37      210.40     23.75 o 
   9   2  11      340.88      293.98     34.02 o 
  10   2  11       19.38       28.53     20.57 o 
  11   2  11       70.21       93.08     37.48 o 
  12   2  11        4.12       10.64     35.97 o 
  13   2  11       66.21       73.14     46.88 o 
   1   3  11      793.71      671.06     24.85 o 
   2   3  11      447.16      405.57     23.55 o 
   3   3  11        4.43       27.29     17.11 o 
   4   3  11       48.14       65.85     19.32 o 
   5   3  11       94.20      196.20     24.59 o 
   6   3  11       19.00       10.07     17.78 o 
   7   3  11      216.69      227.94     24.34 o 
   8   3  11      663.02      683.71     45.16 o 
   9   3  11      163.12      164.34     31.86 o 
  10   3  11      445.83      535.60     49.73 o 
  11   3  11      697.34      787.87     58.13 o 
  12   3  11       21.88       44.92     26.75 o 
  13   3  11       30.59       14.03     29.58 o 
   0   4  11       17.88       31.55     19.32 o 
   1   4  11    11305.21    10934.40    176.15 o 
   2   4  11      113.00      153.14     18.78 o 
   3   4  11     8052.99     8121.19    154.53 o 
   4   4  11     2967.28     3122.71     83.63 o 
   5   4  11     4214.68     4329.80    114.40 o 
   6   4  11      555.29      501.05     31.05 o 
   7   4  11      295.63      396.02     29.35 o 
   8   4  11       18.62       23.90     21.63 o 
   9   4  11        0.08       19.33     23.01 o 
  10   4  11        0.95        0.22     21.31 o 
  11   4  11        1.23       26.62     24.64 o 
  12   4  11        8.83        6.02     23.15 o 
  13   4  11        3.87       17.36     28.98 o 
   1   5  11       60.34       95.65     14.17 o 
   2   5  11       19.96       11.89     12.05 o 
   3   5  11     1219.61     1132.54     38.86 o 
   4   5  11     1029.88      903.84     33.65 o 
   5   5  11     2990.44     2977.04     86.32 o 
   6   5  11     1220.17     1319.52     54.92 o 
   7   5  11     4090.75     4207.16    136.52 o 
   8   5  11      285.84      318.14     38.76 o 
   9   5  11      489.78      431.60     42.96 o 
  10   5  11       12.93       32.95     23.42 o 
  11   5  11      107.10       90.11     30.74 o 
  12   5  11      166.36      183.94     39.46 o 
  13   5  11       99.90       96.22     42.43 o 
   0   6  11      251.63      248.55     25.47 o 
   1   6  11      545.05      529.54     23.92 o 
   2   6  11      111.85      112.61     18.87 o 
   3   6  11       88.76      105.30     17.96 o 
   4   6  11      164.30      198.55     24.85 o 
   5   6  11      228.09      226.99     23.08 o 
   6   6  11      147.38      174.26     29.18 o 
   7   6  11        2.11       36.87     23.75 o 
   8   6  11      169.60      192.34     34.67 o 
   9   6  11       35.82       47.77     24.62 o 
  10   6  11       92.36      166.98     34.56 o 
  11   6  11       50.57       54.42     31.37 o 
  12   6  11      122.56      141.01     38.93 o 
   1   7  11       58.34       84.09     16.49 o 
   2   7  11        0.20        2.90     12.35 o 
   3   7  11     1131.21     1107.79     54.22 o 
   4   7  11        9.44       87.64     25.26 o 
   5   7  11     3786.60     3724.24    108.80 o 
   6   7  11      349.16      442.89     41.93 o 
   7   7  11     1439.60     1323.27     66.76 o 
   8   7  11        9.02       13.30     21.47 o 
   9   7  11      248.57      375.00     44.04 o 
  10   7  11      105.46      171.73     38.61 o 
  11   7  11       59.54       19.36     28.20 o 
  12   7  11        1.70       13.14     29.47 o 
   0   8  11      135.53      162.50     25.35 o 
   1   8  11      903.93      895.70     34.06 o 
   2   8  11      221.90      226.64     24.10 o 
   3   8  11       12.58       -5.18     15.93 o 
   4   8  11       27.68       30.46     19.31 o 
   5   8  11      136.14      217.89     31.39 o 
   6   8  11      605.72      677.93     49.09 o 
   7   8  11       39.47       65.63     28.00 o 
   8   8  11      429.64      443.75     47.92 o 
   9   8  11      505.07      600.68     54.85 o 
  10   8  11       22.62       -7.22     30.71 o 
  11   8  11       55.17       56.32     31.71 o 
   1   9  11      346.35      339.05     25.06 o 
   2   9  11      129.21      160.82     22.77 o 
   3   9  11     1754.52     1633.83     58.06 o 
   4   9  11      406.52      535.78     41.28 o 
   5   9  11     1124.29     1108.66     57.85 o 
   6   9  11        7.49       84.62     36.82 o 
   7   9  11     1262.44     1335.87     70.25 o 
   8   9  11      175.83      183.47     36.16 o 
   9   9  11     1031.55      999.89     66.40 o 
  10   9  11      458.98      470.68     53.83 o 
  11   9  11      419.36      439.18     54.22 o 
   0  10  11     2308.36     2259.20    109.00 o 
   1  10  11     3730.64     3616.79     95.38 o 
   2  10  11      798.80      863.07     53.24 o 
   3  10  11     2402.99     2431.41     89.46 o 
   4  10  11      240.83      302.36     35.04 o 
   5  10  11     1160.89     1038.55     59.47 o 
   6  10  11        2.78       78.99     29.31 o 
   7  10  11      357.38      344.57     42.64 o 
   8  10  11       62.34       61.97     27.20 o 
   9  10  11       24.10       34.97     29.93 o 
  10  10  11       74.37      119.77     39.05 o 
   1  11  11      427.79      423.17     34.03 o 
   2  11  11      153.75      215.67     32.95 o 
   3  11  11      368.48      373.37     35.80 o 
   4  11  11       33.87       49.33     25.61 o 
   5  11  11       36.13        1.46     18.98 o 
   6  11  11      223.96      277.84     44.21 o 
   7  11  11      371.62      338.00     41.93 o 
   8  11  11       49.21      110.00     37.72 o 
   9  11  11      152.61      119.21     40.88 o 
   0  12  11      643.42      696.32     65.36 o 
   1  12  11      289.99      305.69     39.06 o 
   2  12  11       72.38       74.71     26.78 o 
   3  12  11       70.45      118.12     37.03 o 
   4  12  11      235.20      285.68     41.53 o 
   5  12  11        6.30       25.01     23.52 o 
   6  12  11      138.56      173.19     38.31 o 
   7  12  11       42.44       28.76     27.54 o 
   8  12  11        6.38       58.07     33.78 o 
   1  13  11        4.61      -18.18     24.94 o 
   2  13  11        1.25       33.36     28.07 o 
   3  13  11       31.96       46.17     26.75 o 
   4  13  11        4.70      -26.55     26.55 o 
   5  13  11        3.54      -11.52     26.27 o 
   6  13  11       33.50       20.30     30.32 o 
   0  14  11      471.51      413.17     89.21 o 
   1  14  11       74.12       37.24     37.91 o 
   2  14  11       66.77       50.97     32.85 o 
   3  14  11        2.99       32.34     30.91 o 
   4  14  11       80.85      100.42     33.92 o 
   0   0  12      167.37      108.47     79.40 o 
   1   0  12      152.64      174.97     36.37 o 
   2   0  12      952.40     1004.77     71.78 o 
   3   0  12      113.21       87.64     28.33 o 
   4   0  12     3071.82     2983.91    119.16 o 
   5   0  12      655.25      696.52     55.59 o 
   6   0  12     1456.52     1382.64     80.91 o 
   7   0  12       27.23       18.50     24.94 o 
   8   0  12       87.99      207.05     39.72 o 
   9   0  12       38.11       46.32     29.76 o 
  10   0  12      372.08      405.23     61.42 o 
  11   0  12      150.37      167.23     46.40 o 
  12   0  12        8.63       37.23     52.81 o 
  13   0  12        6.58       -3.12     45.16 o 
   1   1  12      330.18      330.19     24.82 o 
   2   1  12      480.16      452.84     32.26 o 
   3   1  12      358.21      351.34     29.22 o 
   4   1  12      200.78      252.06     28.37 o 
   5   1  12      160.36      221.53     27.06 o 
   6   1  12     1299.83     1226.12     51.03 o 
   7   1  12       50.77       56.56     20.64 o 
   8   1  12       75.53       57.24     20.63 o 
   9   1  12       42.38      -16.96     20.41 o 
  10   1  12        9.99       32.12     22.76 o 
  11   1  12        1.87       24.77     27.90 o 
  12   1  12       23.85       79.14     34.00 o 
  13   1  12       17.68      -24.82     32.70 o 
   0   2  12     1093.69     1205.90     48.06 o 
   1   2  12     2790.67     2696.90     68.47 o 
   2   2  12     1901.01     1914.88     59.87 o 
   3   2  12     1157.67     1217.84     48.45 o 
   4   2  12     2937.84     2887.12     85.04 o 
   5   2  12     2572.92     2458.68     79.49 o 
   6   2  12     1488.38     1515.01     58.28 o 
   7   2  12      207.88      282.99     30.26 o 
   8   2  12        1.37       56.61     24.54 o 
   9   2  12      555.57      668.49     47.09 o 
  10   2  12        3.60      -23.22     23.22 o 
  11   2  12      128.92      175.33     36.95 o 
  12   2  12       59.02       89.92     38.32 o 
  13   2  12       10.00       31.83     38.92 o 
   1   3  12      163.68      143.28     19.56 o 
   2   3  12      923.41      974.94     44.40 o 
   3   3  12     2123.45     2066.71     71.19 o 
   4   3  12     1663.52     1706.32     61.82 o 
   5   3  12     1530.32     1317.21     54.76 o 
   6   3  12     4784.47     4611.11    122.90 o 
   7   3  12     1159.71     1143.49     57.91 o 
   8   3  12     2447.35     2312.67     88.56 o 
   9   3  12      521.62      577.36     47.60 o 
  10   3  12      486.91      535.26     50.01 o 
  11   3  12      215.36      280.78     41.21 o 
  12   3  12      207.08      331.76     51.33 o 
   0   4  12     1357.41     1198.50     55.70 o 
   1   4  12     1252.25     1243.85     43.87 o 
   2   4  12      722.57      705.32     32.16 o 
   3   4  12     1379.62     1554.96     55.89 o 
   4   4  12      184.90      305.98     30.15 o 
   5   4  12     2126.98     2100.96     71.37 o 
   6   4  12       52.07       53.63     18.79 o 
   7   4  12        0.38       36.73     22.60 o 
   8   4  12      551.03      487.59     46.89 o 
   9   4  12       32.04       59.14     27.34 o 
  10   4  12       14.97       -0.93     22.33 o 
  11   4  12       66.07       49.74     28.24 o 
  12   4  12      178.81      139.88     42.54 o 
   1   5  12      290.62      341.56     28.99 o 
   2   5  12      581.02      568.34     30.98 o 
   3   5  12        5.38       42.63     15.33 o 
   4   5  12      212.52      254.89     26.10 o 
   5   5  12      435.14      441.37     33.77 o 
   6   5  12      994.77      917.96     50.39 o 
   7   5  12       96.25      158.78     34.06 o 
   8   5  12      676.15      676.39     50.15 o 
   9   5  12        1.63       49.53     26.78 o 
  10   5  12      222.79      236.99     38.57 o 
  11   5  12       50.73       72.28     31.84 o 
  12   5  12       64.22       74.77     39.69 o 
   0   6  12      455.55      468.44     33.02 o 
   1   6  12      661.04      632.93     31.05 o 
   2   6  12     1907.25     1790.96     53.49 o 
   3   6  12     1404.16     1338.29     45.89 o 
   4   6  12     1850.45     1790.72     77.16 o 
   5   6  12      144.49      166.77     24.92 o 
   6   6  12       32.70       92.52     30.10 o 
   7   6  12       11.26       29.26     24.69 o 
   8   6  12      309.88      283.78     39.06 o 
   9   6  12      311.04      374.94     45.87 o 
  10   6  12       36.00       56.18     27.28 o 
  11   6  12       70.32       77.52     34.38 o 
  12   6  12        9.60      -29.70     29.70 o 
   1   7  12       25.96       44.99     21.72 o 
   2   7  12      857.86      905.10     37.41 o 
   3   7  12      382.63      397.88     28.27 o 
   4   7  12       94.75       69.84     20.96 o 
   5   7  12       41.54       54.66     23.99 o 
   6   7  12      180.32      228.80     36.42 o 
   7   7  12       13.53        3.96     22.05 o 
   8   7  12       59.14       63.25     26.50 o 
   9   7  12       61.78       88.77     32.34 o 
  10   7  12      197.23      241.55     42.19 o 
  11   7  12        0.63        2.77     24.10 o 
   0   8  12     2027.56     2009.89     77.41 o 
   1   8  12     1720.61     1676.58     54.66 o 
   2   8  12     1158.67     1112.01     50.15 o 
   3   8  12      471.96      533.05     34.42 o 
   4   8  12     1361.56     1254.85     64.59 o 
   5   8  12      275.41      368.80     39.11 o 
   6   8  12       76.34      104.00     29.70 o 
   7   8  12       23.33       61.52     26.02 o 
   8   8  12       56.78      119.97     41.73 o 
   9   8  12       67.48       45.38     30.07 o 
  10   8  12       50.30        2.98     23.61 o 
   1   9  12       79.85       60.31     18.74 o 
   2   9  12       13.76       16.15     16.99 o 
   3   9  12       40.53       63.96     25.30 o 
   4   9  12      296.28      269.07     30.79 o 
   5   9  12      442.95      595.81     52.72 o 
   6   9  12      631.88      568.89     52.73 o 
   7   9  12      288.27      320.28     44.83 o 
   8   9  12      226.11      300.31     42.81 o 
   9   9  12      448.03      427.69     52.59 o 
  10   9  12        6.64       29.69     30.46 o 
   0  10  12     1314.06     1170.40     97.15 o 
   1  10  12      796.37      800.00     49.57 o 
   2  10  12      367.98      380.26     36.83 o 
   3  10  12      442.98      481.38     40.66 o 
   4  10  12      162.57      162.99     31.08 o 
   5  10  12        7.35      -12.05     24.84 o 
   6  10  12       15.70       50.24     28.80 o 
   7  10  12       51.28       24.68     25.68 o 
   8  10  12      130.41      177.79     37.48 o 
   9  10  12        1.24       10.86     25.70 o 
   1  11  12        1.10      -13.36     21.97 o 
   2  11  12      216.24      236.41     36.20 o 
   3  11  12       31.25       51.19     27.61 o 
   4  11  12      241.46      238.82     36.33 o 
   5  11  12       66.76       52.71     27.97 o 
   6  11  12       93.29      100.02     34.26 o 
   7  11  12      339.21      324.73     48.75 o 
   8  11  12      226.36      184.16     40.69 o 
   0  12  12       75.31       78.60     52.82 o 
   1  12  12       47.16       17.09     26.94 o 
   2  12  12      141.91      140.46     34.54 o 
   3  12  12      352.25      372.09     46.21 o 
   4  12  12      591.62      673.68     66.33 o 
   5  12  12      409.09      432.65     53.75 o 
   6  12  12      102.25      127.06     40.20 o 
   7  12  12      327.68      367.14     55.62 o 
   1  13  12        0.32       11.95     32.23 o 
   2  13  12      209.79      189.54     42.78 o 
   3  13  12        0.28      -12.49     28.61 o 
   4  13  12        0.97      -18.13     29.15 o 
   5  13  12       30.41       43.60     32.69 o 
   0  14  12      233.82      146.12     97.27 o 
   1  14  12       38.64        7.68     35.14 o 
   1   1  13       32.86       39.42     16.01 o 
   2   1  13      567.25      540.88     35.18 o 
   3   1  13      567.32      585.65     37.76 o 
   4   1  13        3.12       33.51     21.08 o 
   5   1  13     2283.59     2371.17     83.68 o 
   6   1  13      532.98      536.69     38.39 o 
   7   1  13     1987.33     2102.46     77.86 o 
   8   1  13     1511.03     1502.54     68.03 o 
   9   1  13       20.93       22.91     23.19 o 
  10   1  13     1266.84     1158.10     78.58 o 
  11   1  13        2.79       36.88     33.88 o 
  12   1  13      190.22      214.28     52.75 o 
   0   2  13     3688.46     3320.21    119.78 o 
   1   2  13      136.01      203.29     33.04 o 
   2   2  13      343.16      451.04     31.94 o 
   3   2  13     3467.32     3521.87     99.21 o 
   4   2  13      223.71      239.09     28.36 o 
   5   2  13     1097.91     1096.02     53.12 o 
   6   2  13       40.16       98.63     46.55 o 
   7   2  13       81.31      110.49     26.66 o 
   8   2  13       36.11      102.03     24.61 o 
   9   2  13       98.99      118.24     30.81 o 
  10   2  13       40.85      110.97     46.12 o 
  11   2  13        2.54      -12.21     38.23 o 
  12   2  13       22.59      -25.61     35.16 o 
   1   3  13       88.91       75.00     20.13 o 
   2   3  13       45.69       30.28     17.16 o 
   3   3  13      596.25      629.00     39.71 o 
   4   3  13      244.77      252.56     29.38 o 
   5   3  13      787.55      883.60     45.28 o 
   6   3  13      167.64      233.27     36.31 o 
   7   3  13        1.70       40.57     19.28 o 
   8   3  13      536.92      539.52     46.45 o 
   9   3  13       68.70       97.48     32.80 o 
  10   3  13      409.16      401.52     50.44 o 
  11   3  13       10.38       47.07     31.54 o 
  12   3  13      115.42      109.93     41.86 o 
   0   4  13     2463.75     2521.12    102.12 o 
   1   4  13      430.13      444.50     30.28 o 
   2   4  13     4190.71     4039.30    106.93 o 
   3   4  13      911.25      845.94     44.04 o 
   4   4  13     2294.77     2358.58     79.25 o 
   5   4  13      669.07      654.26     41.62 o 
   6   4  13     1855.26     1717.73     98.18 o 
   7   4  13       55.27       62.15     26.59 o 
   8   4  13      246.66      277.97     40.58 o 
   9   4  13      192.64      212.64     38.26 o 
  10   4  13        7.39       41.53     28.85 o 
  11   4  13        4.14       -4.09     31.79 o 
   1   5  13      247.38      230.97     22.82 o 
   2   5  13     1469.33     1280.33     51.02 o 
   3   5  13      394.60      403.81     32.76 o 
   4   5  13     2332.56     2209.24     73.18 o 
   5   5  13      451.10      533.37     39.98 o 
   6   5  13     1255.10     1210.69     67.99 o 
   7   5  13      312.95      309.36     40.02 o 
   8   5  13       90.91      139.27     33.06 o 
   9   5  13       53.02      130.02     36.66 o 
  10   5  13      339.15      314.16     45.65 o 
  11   5  13        2.76       42.71     31.78 o 
   0   6  13      310.25      372.46     41.76 o 
   1   6  13     2201.50     2208.23     71.05 o 
   2   6  13       12.35       10.37     14.66 o 
   3   6  13      223.41      292.86     26.84 o 
   4   6  13      124.98      167.80     28.00 o 
   5   6  13       38.84       18.43     22.62 o 
   6   6  13        3.38       -9.38     22.23 o 
   7   6  13       98.03      164.38     33.71 o 
   8   6  13       95.78       81.91     30.39 o 
   9   6  13       41.24      145.97     40.68 o 
  10   6  13       83.81       16.10     25.18 o 
  11   6  13        3.65       10.35     27.73 o 
   1   7  13      127.25      115.13     23.19 o 
   2   7  13      583.07      542.47     38.25 o 
   3   7  13      121.05      114.06     23.66 o 
   4   7  13      854.08      909.38     56.37 o 
   5   7  13      229.97      287.71     37.70 o 
   6   7  13      139.65      205.79     34.44 o 
   7   7  13      825.70      742.76     59.46 o 
   8   7  13       74.06       67.19     32.77 o 
   9   7  13       85.11       57.16     29.25 o 
  10   7  13        5.78       33.74     29.66 o 
   0   8  13       93.78       51.24     27.64 o 
   1   8  13       21.56        2.34     17.32 o 
   2   8  13       16.66       39.28     22.30 o 
   3   8  13      849.07      799.44     47.24 o 
   4   8  13      447.61      515.62     48.60 o 
   5   8  13      446.91      404.64     44.81 o 
   6   8  13      303.75      253.03     39.51 o 
   7   8  13       16.71       47.51     27.11 o 
   8   8  13      113.70      135.02     40.21 o 
   9   8  13      100.33      133.47     41.74 o 
   1   9  13       19.57       26.32     21.25 o 
   2   9  13      775.68      680.97     43.30 o 
   3   9  13      122.40       98.87     27.33 o 
   4   9  13      787.47      736.16     53.88 o 
   5   9  13       15.55       39.09     27.00 o 
   6   9  13      806.90      741.46     58.57 o 
   7   9  13       10.16       16.90     28.27 o 
   8   9  13      320.78      352.73     51.08 o 
   9   9  13      336.21      375.22     54.62 o 
   0  10  13     1381.17     1425.59    108.13 o 
   1  10  13       82.51      138.26     39.71 o 
   2  10  13     1936.39     1636.25     89.68 o 
   3  10  13      153.15      191.74     36.47 o 
   4  10  13      945.92     1020.88     68.94 o 
   5  10  13      458.36      460.88     50.50 o 
   6  10  13      241.39      174.52     38.58 o 
   7  10  13        6.61       74.22     40.53 o 
   8  10  13      149.39      141.50     39.69 o 
   1  11  13      158.92      153.04     38.14 o 
   2  11  13       41.31       56.50     30.41 o 
   3  11  13        9.47      -19.04     31.65 o 
   4  11  13       16.67       14.77     28.17 o 
   5  11  13      255.62      280.18     46.77 o 
   6  11  13       70.61       50.79     32.78 o 
   0  12  13       80.73      256.50     83.32 o 
   1  12  13      277.23      242.41     51.80 o 
   2  12  13       14.03       -2.72     31.10 o 
   3  12  13      129.15      150.45     46.79 o 
   4  12  13        5.41       19.33     31.98 o 
   5  12  13        6.45       -5.51     32.68 o 
   1  13  13       53.91      -38.49     43.10 o 
   2  13  13        1.49       10.13     37.55 o 
   0   0  14     1088.63     1474.46    187.06 o 
   1   0  14     3999.88     3894.51    189.82 o 
   2   0  14     2532.36     2393.57    113.30 o 
   3   0  14     1038.24     1060.39     73.13 o 
   4   0  14     1743.12     1904.53    118.48 o 
   5   0  14        9.17      -17.02     28.17 o 
   6   0  14       49.56       47.16     29.46 o 
   7   0  14       11.03      -14.34     29.74 o 
   8   0  14      151.51      143.83     43.45 o 
   9   0  14        0.48       21.87     37.34 o 
  10   0  14       17.43       81.23     52.16 o 
  11   0  14      132.83      174.55     67.28 o 
   1   1  14      169.80      221.61     30.33 o 
   2   1  14       27.92      106.96     35.86 o 
   3   1  14      503.55      565.62     38.27 o 
   4   1  14       26.67       47.19     21.66 o 
   5   1  14       15.86       33.77     21.25 o 
   6   1  14     1192.11     1125.28     59.17 o 
   7   1  14       17.12       55.87     23.92 o 
   8   1  14      195.52      257.87     33.22 o 
   9   1  14        3.61       34.72     27.05 o 
  10   1  14      232.09      259.25     46.62 o 
  11   1  14       11.67       -1.90     29.20 o 
   0   2  14       30.49       83.04     36.93 o 
   1   2  14     5341.71     5092.72    143.76 o 
   2   2  14        9.20       36.83     18.28 o 
   3   2  14     1825.24     1814.32     66.24 o 
   4   2  14      117.84      161.80     26.37 o 
   5   2  14      143.83      176.59     28.29 o 
   6   2  14      120.70      127.87     27.53 o 
   7   2  14       55.42       53.66     23.37 o 
   8   2  14      307.79      405.19     46.89 o 
   9   2  14       93.83       56.64     32.19 o 
  10   2  14       81.65       69.12     34.08 o 
  11   2  14        3.40       56.32     37.81 o 
   1   3  14     1160.18     1182.72     54.93 o 
   2   3  14      240.87      227.62     27.13 o 
   3   3  14     2848.39     2772.39     90.96 o 
   4   3  14       33.81       73.90     23.38 o 
   5   3  14     1129.61     1135.60     56.56 o 
   6   3  14      136.12      140.04     26.71 o 
   7   3  14      980.22      863.59     64.50 o 
   8   3  14        9.20       -2.27     24.64 o 
   9   3  14     1069.25     1026.61     70.36 o 
  10   3  14      232.04      313.36     46.95 o 
  11   3  14      862.65      904.27     84.10 o 
   0   4  14     1503.72     1410.40     79.02 o 
   1   4  14       19.35       77.36     37.68 o 
   2   4  14      741.73      728.46     42.86 o 
   3   4  14      260.61      251.70     29.24 o 
   4   4  14      123.76       60.55     21.62 o 
   5   4  14      310.70      336.79     32.29 o 
   6   4  14        5.65       27.90     27.10 o 
   7   4  14      409.38      419.46     48.49 o 
   8   4  14       22.48       67.22     31.61 o 
   9   4  14      180.22      225.08     40.69 o 
  10   4  14        5.71       27.69     30.36 o 
   1   5  14       65.84       91.73     25.62 o 
   2   5  14        8.30       47.81     19.91 o 
   3   5  14      528.03      531.67     38.23 o 
   4   5  14       15.86       20.73     19.06 o 
   5   5  14      837.97      821.45     52.53 o 
   6   5  14      257.96      251.54     39.10 o 
   7   5  14      187.46      190.85     37.55 o 
   8   5  14      322.46      297.08     43.37 o 
   9   5  14       94.71      140.43     43.10 o 
  10   5  14      128.20      138.57     40.53 o 
   0   6  14      300.18      353.65     44.26 o 
   1   6  14      655.08      704.27     45.04 o 
   2   6  14      154.52      142.55     27.25 o 
   3   6  14      245.61      257.49     32.52 o 
   4   6  14     1057.36      986.45     57.32 o 
   5   6  14      158.80      232.71     37.13 o 
   6   6  14      139.67      122.76     32.29 o 
   7   6  14      389.99      457.36     49.11 o 
   8   6  14        0.03       -2.85     25.41 o 
   9   6  14       15.23       44.51     29.17 o 
  10   6  14        4.77       26.62     33.75 o 
   1   7  14       29.14       38.48     20.28 o 
   2   7  14       19.19       65.81     30.41 o 
   3   7  14       19.62       13.61     19.62 o 
   4   7  14        1.00       28.39     27.10 o 
   5   7  14      246.36      303.18     40.33 o 
   6   7  14      145.00      161.97     36.45 o 
   7   7  14       38.98       24.81     27.38 o 
   8   7  14        9.90       56.74     31.04 o 
   9   7  14       26.76      -15.83     27.66 o 
   0   8  14        2.69       62.27     48.79 o 
   1   8  14     1090.57     1035.01     62.23 o 
   2   8  14       15.07       20.14     22.80 o 
   3   8  14      563.08      606.69     55.66 o 
   4   8  14        9.24       20.45     24.48 o 
   5   8  14      559.25      563.71     52.48 o 
   6   8  14      214.72      278.97     52.95 o 
   7   8  14       80.34      144.83     35.75 o 
   8   8  14       18.51       64.48     35.47 o 
   1   9  14       16.50       48.99     30.98 o 
   2   9  14       31.38       41.97     33.27 o 
   3   9  14        5.35       -2.30     22.85 o 
   4   9  14       46.34       67.85     47.75 o 
   5   9  14       30.33       48.05     29.86 o 
   6   9  14      341.16      316.02     45.79 o 
   7   9  14      243.85      254.29     47.62 o 
   0  10  14       33.70       55.87     37.32 o 
   1  10  14       15.34       14.98     29.66 o 
   2  10  14       98.31      204.05     45.47 o 
   3  10  14      202.91      177.74     45.81 o 
   4  10  14       45.82      111.60     47.46 o 
   5  10  14      115.81      138.99     45.71 o 
   6  10  14      109.35      174.76     50.06 o 
   1  11  14        0.21        9.90     30.28 o 
   2  11  14       15.44      133.71     78.84 o 
   3  11  14       38.38       37.76     38.89 o 
   4  11  14       93.47      211.48     76.28 o 
   5  11  14      279.09      196.76     58.51 o 
   0  12  14        1.37       22.87     60.98 o 
   1  12  14      538.01      554.85     84.38 o 
   2  12  14       17.55       33.12     45.08 o 
   1   1  15       96.05      169.54     36.71 o 
   2   1  15      940.87      910.28     59.86 o 
   3   1  15        2.81       25.53     18.84 o 
   4   1  15     1066.37     1033.10     52.75 o 
   5   1  15       56.68       44.17     23.98 o 
   6   1  15      710.29      791.78     51.03 o 
   7   1  15       55.45       50.78     24.43 o 
   8   1  15     1126.72     1145.41     77.09 o 
   9   1  15        1.38       17.93     29.64 o 
  10   1  15     1122.26     1031.86     88.64 o 
   0   2  15     2694.56     2478.72    141.22 o 
   1   2  15       69.29      109.84     30.97 o 
   2   2  15     1049.69     1062.27     65.05 o 
   3   2  15      116.73      188.04     29.30 o 
   4   2  15        6.84       35.95     21.84 o 
   5   2  15       79.69      135.97     26.75 o 
   6   2  15      329.09      333.17     37.14 o 
   7   2  15       12.83       56.59     28.96 o 
   8   2  15      186.67      217.53     40.00 o 
   9   2  15        3.81       56.62     32.38 o 
  10   2  15        0.60       34.39     48.56 o 
   1   3  15       45.58       41.70     25.68 o 
   2   3  15        7.08       41.95     27.25 o 
   3   3  15        0.20       26.19     21.44 o 
   4   3  15       41.24       45.28     22.19 o 
   5   3  15        1.29       30.86     21.64 o 
   6   3  15      292.32      407.44     43.81 o 
   7   3  15      118.01      134.56     35.36 o 
   8   3  15      263.63      294.27     46.87 o 
   9   3  15       91.96       88.95     34.77 o 
   0   4  15     3243.67     2985.69    158.73 o 
   1   4  15      403.02      386.40     39.67 o 
   2   4  15     2014.58     2032.83     84.09 o 
   3   4  15      109.81      191.98     36.47 o 
   4   4  15      759.15      803.55     47.71 o 
   5   4  15       57.80      105.63     27.82 o 
   6   4  15      195.67      253.97     41.09 o 
   7   4  15       42.25       60.99     33.04 o 
   8   4  15      437.68      432.10     50.88 o 
   9   4  15       95.81      181.35     52.57 o 
   1   5  15      103.18      106.76     28.74 o 
   2   5  15      414.50      470.93     41.73 o 
   3   5  15      171.50      159.42     31.18 o 
   4   5  15        2.45       -4.50     20.57 o 
   5   5  15        2.26       -2.00     22.00 o 
   6   5  15       32.28       75.09     31.52 o 
   7   5  15        0.40       26.42     29.59 o 
   8   5  15      155.01      146.21     40.32 o 
   9   5  15      136.64      120.85     39.72 o 
   0   6  15       28.80       29.20     35.52 o 
   1   6  15      277.77      272.79     37.04 o 
   2   6  15        7.12        4.30     21.25 o 
   3   6  15      178.50      161.25     34.76 o 
   4   6  15      577.34      723.83     62.44 o 
   5   6  15      356.99      418.99     47.73 o 
   6   6  15      290.70      295.86     45.82 o 
   7   6  15      129.78      134.42     38.06 o 
   8   6  15       13.34      -28.29     30.63 o 
   1   7  15       12.50       14.25     25.43 o 
   2   7  15      404.90      356.13     41.13 o 
   3   7  15       16.38        6.97     25.55 o 
   4   7  15      391.80      376.16     50.64 o 
   5   7  15      263.66      284.32     47.25 o 
   6   7  15       76.86      102.26     53.92 o 
   7   7  15       61.18       86.28     36.25 o 
   8   7  15      379.49      332.24     58.79 o 
   0   8  15      902.13      834.87    105.54 o 
   1   8  15      397.46      463.90     55.23 o 
   2   8  15       61.84       26.59     28.12 o 
   3   8  15      178.50      206.87     41.17 o 
   4   8  15       11.28        8.07     32.51 o 
   5   8  15      348.28      305.43     52.64 o 
   6   8  15       22.20       83.39     37.33 o 
   7   8  15        0.99       -3.28     30.00 o 
   1   9  15       79.99      177.29     86.27 o 
   2   9  15       93.43      131.45     43.82 o 
   3   9  15        0.17        2.85     27.47 o 
   4   9  15        2.35       24.71     34.45 o 
   5   9  15       75.93       81.42     39.66 o 
   0  10  15     1165.07     1078.38    160.92 o 
   1  10  15      214.03      202.04     53.63 o 
   2  10  15     1217.71     1112.71    107.19 o 
   3  10  15        9.09       40.91     39.26 o 
   4  10  15      209.00      165.28     51.48 o 
   0   0  16       21.32      200.15     75.92 o 
   1   0  16     6120.52     6078.11    291.09 o 
   2   0  16       19.50       50.63     45.38 o 
   3   0  16     1286.86     1324.27    107.72 o 
   4   0  16       90.98       58.23     41.21 o 
   5   0  16       24.53        3.19     30.01 o 
   6   0  16      372.35      402.05     61.60 o 
   7   0  16      284.55      372.55     59.81 o 
   8   0  16      141.04      191.51     83.19 o 
   1   1  16      335.34      414.33     50.91 o 
   2   1  16       11.50       18.51     25.45 o 
   3   1  16      355.74      344.13     44.36 o 
   4   1  16      106.37      105.73     33.10 o 
   5   1  16       48.46       67.97     28.22 o 
   6   1  16        1.16        6.98     22.70 o 
   7   1  16       99.16       71.15     32.47 o 
   8   1  16        4.22      -21.79     32.56 o 
   0   2  16     1444.21     1331.57    106.58 o 
   1   2  16     1439.46     1406.52     80.00 o 
   2   2  16      967.02      989.49     64.67 o 
   3   2  16        6.63       71.30     28.41 o 
   4   2  16      482.94      542.92     52.49 o 
   5   2  16       52.53       37.47     24.87 o 
   6   2  16      168.71      276.78     47.66 o 
   7   2  16       56.61       70.84     33.70 o 
   8   2  16        1.55        7.60     27.06 o 
   1   3  16      230.50      286.56     40.72 o 
   2   3  16       26.16       50.06     27.33 o 
   3   3  16      855.53      872.82     76.39 o 
   4   3  16      113.18      107.45     32.89 o 
   5   3  16      185.19      204.03     37.14 o 
   6   3  16      172.34      224.01     46.13 o 
   7   3  16       36.55        1.95     26.69 o 
   8   3  16      190.64      253.22     45.44 o 
   0   4  16        9.19       -2.21     36.03 o 
   1   4  16        0.36       16.77     23.77 o 
   2   4  16       82.50       78.38     31.76 o 
   3   4  16      147.38      201.83     37.04 o 
   4   4  16      118.53      115.61     44.12 o 
   5   4  16        1.21        4.53     29.51 o 
   6   4  16      167.90      196.23     44.70 o 
   7   4  16       49.77       20.18     30.92 o 
   8   4  16       80.52       61.30     36.83 o 
   1   5  16       78.82      104.51     31.16 o 
   2   5  16        5.00       14.03     29.33 o 
   3   5  16      382.91      334.52     47.68 o 
   4   5  16       21.53       24.79     33.43 o 
   5   5  16      435.12      418.20     56.82 o 
   6   5  16       11.77       13.45     29.79 o 
   7   5  16      253.72      279.05     58.46 o 
   0   6  16       14.05       51.46     38.03 o 
   1   6  16     1176.06     1104.83     71.93 o 
   2   6  16       74.60       63.68     32.36 o 
   3   6  16      203.93      235.23     46.83 o 
   4   6  16        7.04      -10.40     39.62 o 
   5   6  16      170.89      185.35     43.32 o 
   6   6  16       12.18       56.88     37.11 o 
   1   7  16       62.98       80.84     40.23 o 
   2   7  16       73.81       77.98     37.79 o 
   3   7  16        3.18       15.11     32.67 o 
   4   7  16       16.78       -2.29     32.44 o 
   5   7  16        4.77       17.75     33.17 o 
   6   7  16       14.03       51.98     35.31 o 
   0   8  16       54.99       35.73     54.26 o 
   1   8  16      408.71      425.67     71.79 o 
   2   8  16        9.31       41.02     40.98 o 
   3   8  16      497.48      432.45     73.49 o 
   4   8  16        0.31       34.42     40.91 o 
   1   9  16        4.10       36.65     40.42 o 
   2   9  16        9.41       31.87     39.05 o 
   3   9  16      345.77      364.89     69.88 o 
   1   1  17        2.57        3.32     24.31 o 
   2   1  17       76.69      103.43     33.59 o 
   3   1  17      165.14      201.49     41.48 o 
   4   1  17       55.53       51.29     31.80 o 
   5   1  17      363.51      319.89     45.33 o 
   6   1  17       41.77       47.40     39.16 o 
   7   1  17      239.57      232.09     60.56 o 
   0   2  17     1552.28     1466.10    117.25 o 
   1   2  17       64.66       77.20     32.82 o 
   2   2  17      487.88      602.61     58.58 o 
   3   2  17      199.97      175.64     37.73 o 
   4   2  17      105.00       85.62     34.18 o 
   5   2  17      201.86      253.62     53.40 o 
   6   2  17      357.48      553.15     67.41 o 
   1   3  17      128.66      215.09     38.26 o 
   2   3  17      102.82      152.99     35.71 o 
   3   3  17      140.23       98.04     34.09 o 
   4   3  17      174.34      222.64     44.13 o 
   5   3  17      155.83      188.48     49.43 o 
   6   3  17        0.24      -12.31     30.32 o 
   0   4  17      247.03      243.14     61.72 o 
   1   4  17      158.09      199.74     39.56 o 
   2   4  17      166.68      219.59     44.50 o 
   3   4  17      255.80      326.34     52.75 o 
   4   4  17       27.46       55.49     36.19 o 
   5   4  17      368.08      394.45     64.43 o 
   6   4  17       98.53      111.54     45.08 o 
   1   5  17       44.73       37.81     29.18 o 
   2   5  17      639.61      621.88     65.98 o 
   3   5  17        9.79       62.92     38.63 o 
   4   5  17      329.55      354.60     58.18 o 
   5   5  17      184.26      247.68     63.04 o 
   0   6  17      152.14       65.34     53.71 o 
   1   6  17       42.21       68.06     40.90 o 
   2   6  17      488.35      582.27     70.28 o 
   3   6  17        2.22       30.55     40.37 o 
   4   6  17      678.31      705.11     78.95 o 
   1   7  17       10.17       18.05     42.92 o 
   2   7  17      562.86      470.79     72.56 o 
   3   7  17      100.79       52.02     47.58 o 
   0   0  18      372.07      385.73    131.77 o 
   1   0  18     1075.01      941.53    104.57 o 
   2   0  18      103.39       91.62     51.64 o 
   3   0  18      666.38      531.77     81.07 o 
   4   0  18     1150.36      995.62    114.45 o 
   1   1  18      141.46      127.55     37.04 o 
   2   1  18       68.28       65.52     33.78 o 
   3   1  18       35.27       20.87     30.83 o 
   4   1  18      205.85      179.39     44.89 o 
   0   2  18       22.85       39.49     39.93 o 
   1   2  18        3.11      -15.69     28.51 o 
   2   2  18      290.92      267.17     47.16 o 
   3   2  18       59.40       81.97     37.47 o 
   4   2  18       81.30       42.13     39.12 o 
   1   3  18       42.79       27.37     29.72 o 
   2   3  18        1.31       -2.51     28.05 o 
   3   3  18      175.48      195.68     45.27 o 
   0   4  18       47.20       72.70     60.12 o 
   1   4  18        0.10       11.65     30.59 o 
   2   4  18       97.98      113.88     38.97 o 
                                                 
